# Supplementary material for: Sucrose as a key nutritional marker distinguishing vegetable and grain soybeans, regulated by GmZF-HD1 via GmSPS17 in seeds
Source: Hortic Res. 2025 Sep 15;12(12):uhaf242. doi: 10.1093/hr/uhaf242 (PMC12701574; doi:10.1093/hr/uhaf242)
Supplement: Web_Material_uhaf242 [file web_material_uhaf242.zip]

Archive with 11 entries (11 files):
- Supplementary Figures.pdf
- Supporting Information Dataset S1.xlsx
- Supporting Information Dataset S2.xlsx
- Supporting Information Dataset S3.xlsx
- Supporting Information Dataset S4.xlsx
- Supporting Information Dataset S5.xlsx
- Supporting Information Dataset S6 .xlsx
- Supporting Information Dataset S7 .xlsx
- Supporting Information Dataset S8.xlsx
- Supporting Information Dataset S9.xlsx
- Supporting Information Dataset S10.xlsx
