# Supplementary material for: Sucrose as a key nutritional marker distinguishing vegetable and grain soybeans, regulated by GmZF-HD1 via GmSPS17 in seeds
Source: Hortic Res. 2025 Sep 15;12(12):uhaf242. doi: 10.1093/hr/uhaf242 (PMC12701574; doi:10.1093/hr/uhaf242)
Supplement: Web_Material_uhaf242 [file web_material_uhaf242.zip › Supporting Information Dataset S1.xlsx]

## Sheet: Sheet1
Table S1: Descriptive Statistics of Nutritional Components in Vegetable Soybean and Traditional Soybean Varieties
soluble sugar
Stage_Soybean type	S1_VS	S1_TS	S2_VS	S2_TS	S3_VS	S3_TS	S4_VS	S4_TS	S5_VS	S5_TS
Minimum	31.37	34.54	45.79	49.71	44.94	49.32	93.49	86.28	116.4	118.9
Maximum	70.35	72.8	104.9	88.1	100.9	105.5	150.5	140.6	161.9	153.9
Range	38.98	38.26	59.08	38.39	55.92	56.13	56.97	54.3	45.56	34.96
Mean	51.49	49.93	74.94	64.55	74.22	77.95	117.9	109.4	141.5	133.2
Std. Deviation	12.76	12.57	19.62	13.65	17.52	16.4	18.77	17.6	14.89	11.3
Std. Error of Mean	4.036	3.975	6.203	4.316	5.542	5.185	5.935	5.567	4.708	3.574
Coefficient of variation	0.2479	0.2517	0.2618	0.2115	0.2361	0.2103	0.1592	0.1609	0.1052	0.08487
sucrose
Stage_Soybean type	S1_VS	S1_TS	S2_VS	S2_TS	S3_VS	S3_TS	S4_VS	S4_TS	S5_VS	S5_TS
Minimum	10.95	12.87	19.7	21.16	17.06	8.55	58.06	48.36	74	85.28
Maximum	34.86	40.66	62.43	50.91	60	58.3	83.44	81.19	100.1	98.86
Range	23.91	27.79	42.73	29.75	42.94	49.75	25.38	32.83	26.05	13.58
Mean	23.17	23.47	40.49	34.29	36.44	29.61	71.04	60.72	89.39	90.94
Std. Deviation	7.455	9.076	15.99	10.58	14.7	13.77	8.909	10.58	8.697	4.421
Std. Error of Mean	2.358	2.87	5.055	3.345	4.647	4.354	2.817	3.344	2.75	1.398
Coefficient of variation	0.3218	0.3866	0.3948	0.3085	0.4033	0.4651	0.1254	0.1742	0.09729	0.04861
crude protein
Stage_Soybean type	S1_VS	S1_TS	S2_VS	S2_TS	S3_VS	S3_TS	S4_VS	S4_TS	S5_VS	S5_TS
Minimum	38.14	34.98	38.11	33.67	39.12	33.9	38.73	33.11	38.71	36.74
Maximum	42.19	39.1	41.08	39.92	41.89	42.16	43.63	41.84	43.59	42.94
Range	4.05	4.12	2.963	6.252	2.773	8.257	4.9	8.733	4.872	6.197
Mean	40.34	37.57	39.79	37.19	40.76	38.3	41.17	38.67	41.68	39.8
Std. Deviation	1.27	1.431	1.053	2.376	0.9784	2.411	1.942	2.811	1.57	2.096
Std. Error of Mean	0.4016	0.4524	0.3329	0.7513	0.3094	0.7625	0.6142	0.8889	0.4966	0.6628
Coefficient of variation	0.03148	0.03807	0.02646	0.06388	0.024	0.06296	0.04717	0.07269	0.03767	0.05266
crude oil
Stage_Soybean type	S1_VS	S1_TS	S2_VS	S2_TS	S3_VS	S3_TS	S4_VS	S4_TS	S5_VS	S5_TS
Minimum	8.571	14.74	14.7	17.27	15.22	16.87	11.24	19.98	14.23	17.48
Maximum	17.7	18.23	19.07	21.98	19.47	22.2	19.94	25.61	19.56	22.14
Range	9.134	3.492	4.367	4.705	4.251	5.332	8.696	5.634	5.327	4.656
Mean	13.29	16.72	17.68	19.38	17.59	18.37	17.99	21.28	17.11	19.39
Std. Deviation	2.853	1.355	1.285	1.192	1.386	1.504	2.54	1.677	1.469	1.612
Std. Error of Mean	0.9022	0.4285	0.4063	0.3771	0.4382	0.4757	0.8033	0.5302	0.4646	0.5098
Coefficient of variation	0.2147	0.08102	0.07269	0.06152	0.07878	0.0819	0.1412	0.07881	0.08587	0.08313
total fatty acid
Stage_Soybean type	S1_VS	S1_TS	S2_VS	S2_TS	S3_VS	S3_TS	S4_VS	S4_TS	S5_VS	S5_TS
Minimum	78.13	81.09	123.2	124.2	101.2	119.1	130.7	138.2	115.6	128
Maximum	142.1	147	145.2	161	151.8	144.3	141.5	163.7	136.2	155.7
Range	63.95	65.88	22.04	36.81	50.59	25.19	10.77	25.51	20.54	27.76
Mean	125	131.3	135.5	136.3	127.6	132.7	137.9	147.7	123.7	137.1
Std. Deviation	19.24	22.09	6.19	10.05	15.02	7.524	3.507	7.97	6.147	8.515
Std. Error of Mean	6.412	6.987	2.063	3.179	4.749	2.379	1.109	2.52	1.944	2.693
Coefficient of variation	0.1539	0.1683	0.04567	0.07377	0.1177	0.05668	0.02543	0.05398	0.04968	0.06209
saturated fatty acid
Stage_Soybean type	S1_VS	S1_TS	S2_VS	S2_TS	S3_VS	S3_TS	S4_VS	S4_TS	S5_VS	S5_TS
Minimum	24.67	25.39	31.49	30.98	31.61	31.26	32.24	34.05	29.43	31.72
Maximum	34.88	37.17	34.67	38.37	34.51	36.05	34.35	39.69	32.54	36.27
Range	10.21	11.78	3.186	7.386	2.899	4.792	2.113	5.644	3.111	4.553
Mean	31.7	34.09	32.79	33.72	32.55	33.77	33.2	35.63	30.43	33.31
Std. Deviation	2.854	3.854	1.01	1.962	0.8503	1.557	0.6849	1.748	1.023	1.319
Std. Error of Mean	0.9513	1.219	0.3368	0.6205	0.2689	0.4924	0.2166	0.5527	0.3234	0.4171
Coefficient of variation	0.09004	0.1131	0.03081	0.05819	0.02612	0.04612	0.02063	0.04905	0.0336	0.0396
unsaturated fatty acid
Stage_Soybean type	S1_VS	S1_TS	S2_VS	S2_TS	S3_VS	S3_TS	S4_VS	S4_TS	S5_VS	S5_TS
Minimum	53.46	55.71	91.38	93.22	80.7	87.88	98.36	104.1	86.15	95.13
Maximum	107.4	109.8	110.5	122.6	104.7	108.3	107.7	124	103.6	119.4
Range	53.9	54.09	19.14	29.43	23.98	20.4	9.37	19.92	17.47	24.32
Mean	93.28	97.21	102.8	102.6	95.53	98.98	104.7	112	93.3	103.8
Std. Deviation	16.44	18.25	5.352	8.146	6.679	6.004	2.98	6.314	5.159	7.289
Std. Error of Mean	5.479	5.771	1.784	2.576	2.112	1.899	0.9424	1.997	1.631	2.305
Coefficient of variation	0.1762	0.1877	0.05208	0.07943	0.06991	0.06066	0.02846	0.05636	0.05529	0.0702
ratio of unsaturated fatty acid
Stage_Soybean type	S1_VS	S1_TS	S2_VS	S2_TS	S3_VS	S3_TS	S4_VS	S4_TS	S5_VS	S5_TS
Minimum	68.43	68.69	74.2	74.48	71.52	73.76	75.24	75.19	74.51	74.34
Maximum	76.35	75.12	76.39	76.17	75.57	75.02	76.36	76.44	76.1	76.71
Range	7.92	6.43	2.19	1.69	4.05	1.26	1.12	1.25	1.59	2.37
Mean	74.32	73.73	75.79	75.23	74.53	74.55	75.92	75.86	75.39	75.68
Std. Deviation	2.364	2.033	0.6483	0.4876	1.268	0.3773	0.3668	0.3811	0.4587	0.6892
Std. Error of Mean	0.7879	0.6429	0.2161	0.1542	0.4011	0.1193	0.116	0.1205	0.1451	0.2179
Coefficient of variation	0.0318	0.02757	0.008554	0.006482	0.01702	0.005061	0.004831	0.005023	0.006085	0.009106
palmitic acid
Stage_Soybean type	S1_VS	S1_TS	S2_VS	S2_TS	S3_VS	S3_TS	S4_VS	S4_TS	S5_VS	S5_TS
Minimum	16.64	17.12	21.93	20.33	22.13	21.3	22.33	23.31	20.38	22.21
Maximum	24.46	25.9	24.65	26.43	24.1	24.92	23.87	28.09	22.83	25.15
Range	7.82	8.78	2.72	6.1	1.97	3.62	1.54	4.78	2.446	2.943
Mean	22.12	23.67	22.95	23.31	22.74	23.12	23.14	24.45	21.25	23.16
Std. Deviation	2.213	2.9	0.8676	1.593	0.5801	1.149	0.5412	1.449	0.7821	0.9092
Std. Error of Mean	0.7377	0.917	0.2892	0.5038	0.1835	0.3633	0.1712	0.4581	0.2473	0.2875
Coefficient of variation	0.1001	0.1225	0.0378	0.06836	0.02552	0.0497	0.02339	0.05925	0.03681	0.03927
stearic acid
Stage_Soybean type	S1_VS	S1_TS	S2_VS	S2_TS	S3_VS	S3_TS	S4_VS	S4_TS	S5_VS	S5_TS
Minimum	8.024	8.265	9.33	9.46	9.484	9.956	9.709	10.62	8.84	9.513
Maximum	10.43	11.27	10.07	11.53	10.41	11.4	10.48	11.99	9.714	11.12
Range	2.401	3.002	0.7359	2.067	0.9259	1.447	0.7713	1.369	0.874	1.61
Mean	9.581	10.42	9.719	10.24	9.815	10.65	10.06	11.18	9.187	10.15
Std. Deviation	0.6479	0.9646	0.2443	0.5881	0.2748	0.4858	0.2449	0.4296	0.2824	0.4534
Std. Error of Mean	0.216	0.305	0.08145	0.186	0.08691	0.1536	0.07745	0.1359	0.08932	0.1434
Coefficient of variation	0.06762	0.09258	0.02514	0.05741	0.028	0.04561	0.02434	0.03842	0.03075	0.04467
oleic acid
Stage_Soybean type	S1_VS	S1_TS	S2_VS	S2_TS	S3_VS	S3_TS	S4_VS	S4_TS	S5_VS	S5_TS
Minimum	18.1	18.51	29.57	29.95	30.25	26.86	28.39	30	23.58	27.79
Maximum	42.44	39.22	41.18	42.15	37.7	34.4	38.21	39.74	30.58	35.84
Range	24.34	20.71	11.61	12.2	7.45	7.54	9.82	9.74	7	8.05
Mean	34.73	33.72	37.11	34.46	33.37	31.7	33.98	33.98	28.31	29.88
Std. Deviation	7.202	6.722	3.486	3.579	2.462	2.127	2.646	2.64	2.08	2.37
Std. Error of Mean	2.401	2.126	1.162	1.132	0.7786	0.6727	0.8368	0.835	0.6579	0.7496
Coefficient of variation	0.2074	0.1993	0.09394	0.1039	0.07379	0.06712	0.07788	0.0777	0.07349	0.07932
linoleic acid
Stage_Soybean type	S1_VS	S1_TS	S2_VS	S2_TS	S3_VS	S3_TS	S4_VS	S4_TS	S5_VS	S5_TS
Minimum	18.66	20.36	41.28	43.31	32.69	41.67	45.6	53.51	40.82	46.86
Maximum	52.39	50.5	51.74	59.98	54.04	54.29	57.98	67	53.62	61.09
Range	33.73	30.14	10.46	16.67	21.35	12.62	12.38	13.49	12.8	14.23
Mean	39.21	43.58	45.93	48.29	43.23	47.84	50.53	57.65	45.24	53.74
Std. Deviation	9.371	10.58	3.892	4.591	5.425	4.036	3.581	4.241	3.664	4.478
Std. Error of Mean	3.124	3.346	1.297	1.452	1.715	1.276	1.132	1.341	1.159	1.416
Coefficient of variation	0.239	0.2428	0.08473	0.09508	0.1255	0.08437	0.07087	0.07357	0.08099	0.08333
linolneic acid
Stage_Soybean type	S1_VS	S1_TS	S2_VS	S2_TS	S3_VS	S3_TS	S4_VS	S4_TS	S5_VS	S5_TS
Minimum	16.71	16.83	18.51	18.77	17.42	18.99	19.35	19.69	19.11	19.37
Maximum	20.22	21.39	20.73	20.61	20.26	20.24	20.74	21.6	20.47	22.51
Range	3.51	4.56	2.22	1.84	2.84	1.25	1.39	1.91	1.36	3.14
Mean	19.34	19.92	19.72	19.8	18.93	19.44	20.2	20.4	19.76	20.21
Std. Deviation	1.079	1.336	0.7158	0.5804	0.71	0.3438	0.4894	0.5233	0.4873	0.885
Std. Error of Mean	0.3598	0.4226	0.2386	0.1836	0.2245	0.1087	0.1548	0.1655	0.1541	0.2798
Coefficient of variation	0.0558	0.06708	0.03629	0.02931	0.0375	0.01768	0.02422	0.02566	0.02466	0.04379
linoleic acid/linolneic acid
Stage_Soybean type	S1_VS	S1_TS	S2_VS	S2_TS	S3_VS	S3_TS	S4_VS	S4_TS	S5_VS	S5_TS
Minimum	1.117	1.21	2.134	2.254	1.876	2.15	2.205	2.661	2.093	2.42
Maximum	2.634	2.501	2.547	2.923	2.818	2.752	2.833	3.211	2.622	2.898
Range	1.517	1.291	0.4127	0.6696	0.9419	0.6023	0.628	0.5502	0.5293	0.4785
Mean	2.009	2.165	2.327	2.436	2.278	2.461	2.501	2.826	2.288	2.658
Std. Deviation	0.4125	0.4444	0.1485	0.1891	0.2328	0.1968	0.1748	0.1795	0.1519	0.163
Std. Error of Mean	0.1375	0.1405	0.0495	0.05981	0.0736	0.06222	0.05528	0.05676	0.04804	0.05155
Coefficient of variation	0.2054	0.2053	0.06383	0.07763	0.1022	0.07996	0.06989	0.06352	0.06639	0.06133
100-seed weight
Stage_Soybean type	VS	TS
Minimum	25.25	14.4
Maximum	39.84	21.46
Range	14.59	7.055
Mean	31.86	18.58
Std. Deviation	5.036	2.445
Std. Error of Mean	1.592	0.7732
Coefficient of variation	0.158	0.1316
