# Supplementary material for: Sucrose as a key nutritional marker distinguishing vegetable and grain soybeans, regulated by GmZF-HD1 via GmSPS17 in seeds
Source: Hortic Res. 2025 Sep 15;12(12):uhaf242. doi: 10.1093/hr/uhaf242 (PMC12701574; doi:10.1093/hr/uhaf242)
Supplement: Web_Material_uhaf242 [file web_material_uhaf242.zip › Supporting Information Dataset S5.xlsx]

## Sheet: Supporting Information Dataset 
gene id	name	Gene Description	module	Sucrose	Soluble_sugar	Protein	Oil	Stearic_acid	Palmitic_acid	Oleic_acid	Linoleic_acid	Linolneic_acid	SFA	UFA	TFA
Glyma.01G007300	ATHXK2,HXK2	hexokinase 2	turquoise	0.524	0.351	0.493	0.251	-0.184	0.209	0.243	0.38	0.172	0.0419	0.434	0.394
Glyma.01G031900	ATTPS9,TPS9	trehalose-phosphatase/synthase 9	turquoise	-0.26	-0.399	0.49	0.0117	-0.362	-0.0675	0.0982	-0.085	-0.493	-0.139	-0.1	-0.132
Glyma.02G033500	ATTPS9,TPS9	trehalose-phosphatase/synthase 9	turquoise	-0.417	-0.309	-0.0541	0.173	-0.0405	0.0643	-0.0685	0.0755	-0.153	0.0675	-0.0249	-0.0441
Glyma.05G127800	ATSS4,SS4,SSIV	starch synthase 4	turquoise	0.0712	0.000487	0.486	-0.195	-0.556	-0.335	0.166	-0.247	-0.24	-0.421	-0.197	-0.231
Glyma.06G030400	APL2	ADPGLC-PPase large subunit	turquoise	0.524	0.692	-0.193	0.537	0.107	0.236	0.562	0.36	0.483	0.187	0.514	0.5
Glyma.06G184200	ATTPS9,TPS9	trehalose-phosphatase/synthase 9	turquoise	-0.0168	-0.119	0.374	0.251	-0.214	0.214	0.211	0.28	-0.066	0.0568	0.252	0.22
Glyma.08G244900	AMY3,ATAMY3	alpha-amylase-like 3	turquoise	-0.358	-0.227	-0.0487	-0.00828	-0.286	-0.125	0.0955	-0.278	-0.159	-0.19	-0.303	-0.307
Glyma.08G296800	AMY3,ATAMY3	alpha-amylase-like 3	turquoise	0.516	0.513	0.107	0.464	-0.0119	0.222	0.345	0.478	0.374	0.124	0.56	0.542
Glyma.09G168300	BAM1,BMY7,TR-BAMY	pfkB-like carbohydrate kinase family protein	turquoise	0.523	0.522	0.226	0.333	-0.196	0.103	0.489	0.199	0.122	-0.00122	0.356	0.341
Glyma.09G148900		beta-amylase 1	yellow	0.319	0.414	-0.271	0.357	0.403	0.515	0.244	0.442	0.651	0.531	0.543	0.531
Glyma.09G203700	ATSS4,SS4,SSIV	starch synthase 4	turquoise	-0.137	-0.0695	0.129	-0.244	-0.322	-0.335	0.0592	-0.293	-0.179	-0.307	-0.245	-0.253
Glyma.09G260100	BAM7,BMY4	beta-amylase 7	yellow	0.401	0.636	-0.522	0.513	0.384	0.31	0.348	0.33	0.674	0.374	0.462	0.47
Glyma.11G015800	ATHKL1,HKL1	hexokinase-like 1	turquoise	0.389	0.445	-0.0726	0.642	0.138	0.348	0.421	0.469	0.327	0.279	0.534	0.537
Glyma.12G021700	ATHKL1,HKL1	hexokinase-like 1	turquoise	0.254	0.17	0.452	0.302	-0.412	0.067	0.164	0.256	0.068	-0.131	0.25	0.202
Glyma.12G042400	APL3	Glucose-1-phosphate adenylyltransferase family protein	turquoise	0.171	0.363	-0.428	0.528	0.346	0.253	0.348	0.295	0.343	0.315	0.373	0.394
Glyma.12G102900	AT-BETA-AMY,ATBETA-AMY,BAM5,BMY1,RAM1	beta-amylase 5	turquoise	0.309	0.38	-0.261	0.529	0.239	0.0658	0.11	0.3	0.386	0.172	0.34	0.357
Glyma.12G129800	ATTPS7,ATTPSA,TPS7	trehalose-phosphatase/synthase 7	turquoise	-0.366	-0.471	0.348	0.114	-0.321	0.0124	0.0188	-0.0197	-0.39	-0.109	-0.119	-0.131
Glyma.13G092500	ATTPS11,ATTPSB,TPS11	trehalose phosphatase/synthase 11	turquoise	-0.328	-0.137	-0.173	0.153	0.113	0.114	-0.0358	0.239	-0.0297	0.126	0.12	0.109
Glyma.15G151000	ATSUS2,SSA,SUS2	sucrose synthase 2	turquoise	0.459	0.332	0.355	0.514	-0.163	0.247	0.314	0.451	0.186	0.0811	0.496	0.473
Glyma.16G200600		pfkB-like carbohydrate kinase family protein	yellow	0.0102	0.0814	-0.241	0.194	0.15	0.101	0.0967	0.0502	0.256	0.199	0.142	0.126
Glyma.16G217900	BAM1,BMY7,TR-BAMY	beta-amylase 1	turquoise	0.661	0.594	0.308	0.334	-0.192	0.101	0.525	0.29	0.296	0.00828	0.485	0.432
Glyma.17G067800	ATTPS11,ATTPSB,TPS11	trehalose phosphatase/synthase 11	turquoise	-0.433	-0.16	-0.282	0.086	0.101	0.00414	0.0495	0.0755	-0.0478	0.0955	-0.00268	-0.0163
Glyma.17G109700	ATSPS1F,SPS1F	sucrose phosphate synthase 1F	turquoise	0.464	0.407	0.276	0.513	-0.157	0.267	0.383	0.421	0.215	0.0919	0.485	0.462
Glyma.17G150100	BAM3,BMY8,CT-BMY	chloroplast beta-amylase	turquoise	0.21	0.199	0.412	0.155	-0.347	-0.0134	0.495	0.0436	-0.141	-0.0909	0.174	0.116
Glyma.17G242400	AMY1,ATAMY1	alpha-amylase-like	turquoise	0.284	0.222	0.271	0.152	-0.239	0.0597	0.597	-0.102	-0.0675	0.0373	0.134	0.146
Glyma.18G108100	ATSPS3F,SPS3F	sucrose phosphate synthase 3F	turquoise	0.352	0.292	0.377	0.36	-0.254	0.117	0.366	0.327	0.0943	-0.00122	0.397	0.35
Glyma.20G218100		UDP-Glycosyltransferase superfamily protein	turquoise	0.519	0.639	-0.188	0.714	0.199	0.359	0.363	0.585	0.558	0.312	0.66	0.645
