# Supplementary material for: Sucrose as a key nutritional marker distinguishing vegetable and grain soybeans, regulated by GmZF-HD1 via GmSPS17 in seeds
Source: Hortic Res. 2025 Sep 15;12(12):uhaf242. doi: 10.1093/hr/uhaf242 (PMC12701574; doi:10.1093/hr/uhaf242)
Supplement: Web_Material_uhaf242 [file web_material_uhaf242.zip › Supporting Information Dataset S7 .xlsx]

## Sheet: plantCARE_output_PlantCARE_1594
NO.	Cis-element Name	Sequence	Position	Matrix score.	Strand	Source Species	Function
1	TCA	TCATCTTCAT	8599009	9	-	Pisum sativum
2	Unnamed__4	CTCC	8599250	4	-	Petroselinum hortense
3	3-AF1 binding site	TAAGAGAGGAA	8599053	10	+	Solanum tuberosum	light responsive element
4	CAAT-box	CAAAT	8598964	5	-	Pisum sativum	common cis-acting element in promoter and enhancer regions
5	CAAT-box	CAAAT	8599029	5	-	Pisum sativum	common cis-acting element in promoter and enhancer regions
6	CAAT-box	CAAT	8599063	4	-	Nicotiana glutinosa
7	CAAT-box	CAAT	8599068	4	-	Nicotiana glutinosa
8	CAAT-box	CAAAT	8599098	5	+	Pisum sativum	common cis-acting element in promoter and enhancer regions
9	CAAT-box	CAAT	8599152	4	-	Nicotiana glutinosa
10	CAAT-box	CAAT	8599254	4	-	Nicotiana glutinosa
11	CAAT-box	CAAT	8599267	4	+	Nicotiana glutinosa
12	CAAT-box	CAAAT	8599339	5	-	Pisum sativum	common cis-acting element in promoter and enhancer regions
13	TATA-box	ATATAT	8599101	6	+	Brassica napus	core promoter element around -30 of transcription start
14	TATA-box	TATA	8599102	4	+	Arabidopsis thaliana	core promoter element around -30 of transcription start
15	TATA-box	ATTATA	8599241	6	+	Brassica napus	core promoter element around -30 of transcription start
16	TATA-box	TATAA	8599242	5	-	Arabidopsis thaliana	core promoter element around -30 of transcription start
17	TATA-box	TATA	8599243	4	-	Arabidopsis thaliana	core promoter element around -30 of transcription start
18	WUN-motif	AAATTACTA	8599208	9	-	Nicotiana glutinosa
19	WUN-motif	AAATTACT	8599209	8	-	Nicotiana glutinosa
20	MRE	AACCTAA	8599302	7	-	Petroselinum crispum	MYB binding site involved in light responsiveness
21		motif_sequence	8599011	4	-	organism	short_function
22		motif_sequence	8599188	4	-	organism	short_function
23		motif_sequence	8599250	4	-	organism	short_function
