# Supplementary material for: Sucrose as a key nutritional marker distinguishing vegetable and grain soybeans, regulated by GmZF-HD1 via GmSPS17 in seeds
Source: Hortic Res. 2025 Sep 15;12(12):uhaf242. doi: 10.1093/hr/uhaf242 (PMC12701574; doi:10.1093/hr/uhaf242)
Supplement: Web_Material_uhaf242 [file web_material_uhaf242.zip › Supporting Information Dataset S8.xlsx]

## Sheet: Sheet1
id	result_id	gene_id	subject sequences
pAbAi-W82-44	RCW19140	gene:GLYMA_12G166200	CACCTTGAGTACCATACGACGTACCAGATTACGCTCATATGACAAGTTTGTACAAAAAAGTTGGAGAGAATGGTAAACGAAGCTGAGAAATTTTCGAAGGAAGACAAAGAGAAGAGGGATGCTATTGACACAAAGAACCAGGCAGACTCTGTGGTATACCAGACAGAAAAGCAATTGAAAGAGCTTGGAGACAAGGTTCCTGGCCCTGTGAAAGAGAAGGTTGAAGCAAAACTAGGAGAGCTTAAAGACGCCATTTCTGGGGGTTCAACCCAAGCTATCAAGGATGCCATGGCTGCACTAAATCAGGAAGTCATGCAGCTTGGTCAGTCCCTTTACAACCAACCAGGAGCTGCAGGCGCAGGAGGGCCAACACCACCACCCGGTGCCGACTCTGGCCCC…
pAbAi-W82-115	KRH76117	gene:GLYMA_01G132500	GGGCTAATGTAGTACCATACGACGTACCAGATTACGCTCATATGACAAGTTTGTACAAAAAAGTTGGCAATATAGCCCAAGCCCTATACAACCAAACCCTAACACACACCCATTTGATTCAGTTTCCATGGCTAGCCTCAAGGTTGCATTTTTGGCTGCAGTGCTCTGCATGGTTGTGGTGAGTGCACCCATGGCACATGCAGCTATCACGTGCGGGCAGGTGACGAATAGCCTGATCAATTGCATCGGTTACCTCCAGAACGGAGGAACGCCGCCGTCGGGATGCTGCAACGGAGTGAAGAGCCTCAATGCCGCCGCCAAGACCACCGCCGACCGCCAGACGGCGTGCAACTGCCTCAAGTCGGCCGCCAGCCAAATCTCCGGCTTCAAAGCCAACAA…
pAbAi-W82-71	KRH75771	gene:GLYMA_01G108000	ATGGTATGCAGTACCCATACGACGTACCAGATTACGCTCATATGACAAGTTTGTACAAAAAAGTTGGGGACAATAACATGTCGTTTTACATTGGCCGTGAGGCTTCAAAGCTATGGAAGAGAATTTGTGCAGAGACAACTACAGAGATCAACCTCCTTGCTGAGAATTGGAAGTACCTTCTGGCTGGTCTTGTTTGTCAGTATATACATGGTTTGGCTGCCCGAGGAGTTCATTATTTACATAGGCCTGGCCCTACTCTACAAGATGTTGGATTCTTCCTTCTTCCGGAGCTTGGGCAAGACAAAGCTTACATAAGTGAAACACTGTTTGCCATGATTTTTATATCGTTTGTCTCGTGGACATTTCATCCATTCATATTGAAGAACAGAAAGATCTACA…
pAbAi-W82-34	KRH74513	gene:GLYMA_01G025000	GGATCCATACGACGTACCAGATTACGCTCATATGACAAGTTTGTACAAAAAAGTTGGATCAAGAGGAGCAGGAGGAGGAGCTGTGTATGGGTGGTGGAGCGGGCTACGATCCGACCCAGATGAAGATTCCGGTTGCGGCGGAGCCGGTGAGGAGCAGCAGCAGCAACGGCGGTGGCTGCGGAAGGGCGAGGTACAGGGAGTGTTTAAAGAACCACGCCGTCGGAATCGGAGGCCACGCGCTCGACGGCTGCGGCGAGTTCATGGCGGCGGGGATGGAGGGTACGCTGGACGCGCTGAAATGCGCCGCGTGCAGCTGCCACCGCAACTTCCACCGCAAGGAGGCGGATTCCTCCGCCGTGGTCTCCCTCTCCGGCGGGGACCCGTACTTTCTTCCCCATC…
pAbAi-W82-117	KRH73590	gene:GLYMA_02G282500	AGGCATGTAGTACCATACGACGTACCAGATTACGCTCATATGACAAGTTTGTACAAAAAAGTTGGGGGGACAACTTTGTACAAAAAAGTTGGCTCCAAGTTCCTACCATAGTGCTAGGAAAGTGAGTGAGAGAAAGAGATCACATAGCAGAATGGCTTCTACTCAATGTTTCTTGCACCACCATGCTCTTACCACCCCTGCCAGATCCCCATCACAACGCATCATGGTTAGCACCAAGCCTAACCAGCTTGTTTGCAAGGCACAGAAGCAAGAGGATATTGATGTCAGCCCAATCTCTCGCCGGTTAGCTCTAACCGTGCTCATTGGTGCTGCTGCTGTTGGCTCCAAAGTCCAACCTGCTGATGCAGCTTATGGGGAAGCTGCCAATGTGTTTGGAAA…
pAbAi-W82-100	KRH69993	gene:GLYMA_02G061100	GGGCACTGCAGTACCATACGACGTACCAGATTACGCTCATATGACAAGTTTGTACAAAAAAGTTGGGGGGACAACTTTGTACAAAAAAGTTGGGGGAAGCCAGACAGCTTTAGTGGAGAGTTTCTGGTCCCATCATACCGTGGAAGCTCTTTCTTGGACCCCAAGGGAAGAGGTGCCTCTACAGGTTATGACAATGCAGTTGCTTTGCCTGCTGGTGGAAGAGGAGATGAGGAGGAACTTGCCAAGGAAAACAACAAGAGTGCCTCATCATCCAAGGGGAAAATCACCTTCAGTGTCACCAAGACCAAGCCTGAGACCGGCGAGGTTATCGGTGTGTTCCAGAGTCTTCAGCCGTCCGACACTGATTTGGGAGCAAAGGCTCCAAAGGATGTCAAGATC…
pAbAi-W82-133	KRH69909	gene:GLYMA_02G056100	AAGCTCTGCAGTACCATACGACGTACCAGATTACGCTCATATGACAAGTTTGTACAAAAAAGTTGGGTTTCAGACCAATGATCATGGAGGAGGAGGGAACAACTTGTTATTATCATCAGTGCAGCAGCAGCCACCACTACTCTCATCATCATCTTCAAAGAAGAGGTTCAGGACCAAGTTCACACAGCAACAGAAAGATAGGATGATGGAGTTTGCTGAGAAACTTGGGTGGAAGATCCAGAAACAAGATGAACAGGAACTGCATCAGTTTTGCTCCCAGGTTGGTGTAAGAAGACAGGTTTTCAAGGTTTGGATGCACAACAGCAAGCAAGCCTTGAAGAAGAAGCAAATGTAATGTAAGCCTAGATTAATCAATTAATTAATTCCATCTCTTTAATT…
pAbAi-W82-41	KRH69650	gene:GLYMA_02G040100	AGCGAAAGGAGTACCATACGACGTACCAGATTACGCTCATATGACAAGTTTGTACAAAAAAGTTGGGCGAAATGGAATTCGAGGATCAAGAGGAGCAGGAGGAGGAGCTGTGTATGGGTGGCGGCGGAGCGGGTTACGACCCGACCCGGATGAAGGTTCCGGTAGCGGCGGAGCCGGTAAGGAGCACCAACGGCGGCGGCGGAAGGGCGAGGTACAGGGAGTGTTTGAAGAACCACGCCGTTGGGATCGGAGGCCACGCGCTTGACGGTTGCGGCGAGTTTATGGCGGCGGGGATGGAGGGCACCCTTGACGCGTTGAAATGCGCCGCGTGCAGCTGCCACCGCAACTTTCACCGTAAGGAGGCGGATTCCTCCGCCGTGGTCGCCTTCTCCGGCGGGG…
pAbAi-W82-58			GGGCAATGAAGTACATACGACGTACCAGATTACGCTCATATGACAAGTTTGTACAAAAAAGTTGGGCGAAATGGAATTCGAGGATCAAGAGGAGCAGGAGGAGGAGCTGTGTATGGGTGGCGGCGGAGCGGGTTACGACCCGACCCGGATGAAGGTTCCGGTAGCGGCGGAGCCGGTAAGGAGCACCAACGGCGGCGGCGGAAGGGCGAGGTACAGGGAGTGTTTGAAGAACCACGCCGTTGGGATCGGAGGCCACGCGCTTGACGGTTGCGGCGAGTTTATGGCGGCGGGGATGGAGGGCACCCTTGACGCGTTGAAATGCGCCGCGTGCAGCTGCCACCGCAACTTTCACCGTAAGGAGGCGGATTCCTCCGCCGTGGTCGCCTTCTCCGGCGGGGA…
pAbAi-W82-74			AGCAAAGCAGTACCATACGACGTACCAGATTACGCTCATATGACAAGTTTGTACAAAAAAGTTGGGCGAAATGGAATTCGAGGATCAAGAGGAGCAGGAGGAGGAGCTGTGTATGGGTGGCGGCGGAGCGGGTTACGACCCGACCCGGATGAAGGTTCCGGTAGCGGCGGAGCCGGTAAGGAGCACCAACGGCGGCGGCGGAAGGGCGAGGTACAGGGAGTGTTTGAAGAACCACGCCGTTGGGATCGGAGGCCACGCGCTTGACGGTTGCGGCGAGTTTATGGCGGCGGGGATGGAGGGCACCCTTGACGCGTTGAAATGCGCCGCGTGCAGCTGCCACCGCAACTTTCACCGTAAGGAGGCGGATTCCTCCGCCGTGGTCGCCTTCTCCGGCGGGGA…
pAbAi-W82-81			ACAAATGCAAGTACCATACGACGTACCAGATTACGCTCATATGACAAGTTTGTACAAAAAAGTTGGGCGAAATGGAATTCGAGGATCAAGAGGAGCAGGAGGAGGAGCTGTGTATGGGTGGCGGCGGAGCGGGTTACGACCCGACCCGGATGAAGGTTCCGGTAGCGGCGGAGCCGGTAAGGAGCACCAACGGCGGCGGCGGAAGGGCGAGGTACAGGGAGTGTTTGAAGAACCACGCCGTTGGGATCGGAGGCCACGCGCTTGACGGTTGCGGCGAGTTTATGGCGGCGGGGATGGAGGGCACCCTTGACGCGTTGAAATGCGCCGCGTGCAGCTGCCACCGCAACTTTCACCGTAAGGAGGCGGATTCCTCCGCCGTGGTCGCCTTCTCCGGCGGGG…
pAbAi-W82-118	KRH68421	gene:GLYMA_03G230000	CCTCTGTTAGTACCATACGACGTACCAGATTACGCTCATATGACAAGTTTGTACAAAAAAGTTGGCACACACAGAGCAACACTGCACTGTGTGGAAACGAAACATGGCAAGAGTGGTGGCACTCCAACAGAACCAACTATCTTTCTCTACCTTAGCTTCCTCTCTTTCTGACTTCAGTGGAACCAGACTTCAAACTCAACTTCAGTTCAAGAGAAAGCAATGCCATCCAAAAGGGTCTTTCTACGTCTCCGCATCGAGCACCAAGAAAATCCTAATAATGGGAGGCACCAGGTTTATTGGTGTGTTTTTGTCTAGGCTCCTTGTCAAAGAGGGTCACCAGGTGACTTTATTCACAAGAGGTAAAGCGCCTGTCACTCAACAGTTGCCAGGTGAATCAGA…
pAbAi-W82-116	KRH67293	gene:GLYMA_03G159000	CCCTGCTAAGTACCATACGACGTACCAGATTACGCTCATATGACAAGTTTGTACAAAAAAGTTGGGCCTTTGATATTGTTGAAACTGGGGTGAATGTGGGGAAGGATGGGAGAAAAGCGCATGTTTCGGTGTTTTCGTTTTCGGGGCCGAGGGTGGGGAATGTTAGGTTTAAGGAGAGGTTGGAGGGGGAGCTTGGGATTAAGGTGCTGAGGGTGCATAATGCTCATGACATGGTGCCACAGTCGCCGGGGTTGATTTTCAACGAGGATTCGCCGCAGTGGTTGCTGAAGCTGGTGGAGGGGTGGTTTCCGTGGTGTTACTTGCACGTTGGAGAGGAGTTGCAGTTGGACCATAAGAAATCCCCGTTTCTCAACCCTGACGGGGATGCTTCCTGCGCCC…
pAbAi-W82-99	KRH62181	gene:GLYMA_04G091600	CGGCAATGTAGTACCCATACGACGTACCAGATTACGCTCATATGACAAGTTTGTACAAAAAAGTTGGTGTTCTCAAAGCTTCAGCCTCAGCACCATCCTTTCCCGCACCACCCTTTCCAACTCTCCGCCGAGGATGCCACCACCATCACCCCGAGCACCGCTCAGAAGGCCAACTCCTCCGGCGGCGACGGCGCGACCATCGAGGTTGTTCGGCGTCCCAGGGGACGTCCGCCCGGGTCCAAAAACAAGCCCAAGCCACCGGTTATCATAACCCGTGACCCGGAACCCGCTATGAGTCCCTACATTTTAGAAGTGTCTGGCGGAAACGACGTCGTCGAGGCCATCGCGCAGTTCAGTCACCGCAAGAACATGGGAATCTGCGTCCTCACGGGTTCTGGA…
pAbAi-W82-73	KRH61944	gene:GLYMA_04G076000	GGGTCATGTAGACCATACGACGTACCAGATTACGCTCATATGACAAGTTTGTACAAAAAAGTTGGTGCGCGTGCACCCATTGATGACAAGCAACCCCATTGCATGGAAGCCTAAGAGGAGGAGAAGACGAAGAGGACAAGGGTAACTGAATCGCCGCTTCTGCAGCTTCGTTCTTTCGTTTTTGTTTCATCTTTTTAGCTTCAGAGGGTAAATAAAAAATGGAGGTTTTGGTGGGTCCCGCTTTCACCATCGACGTTCCCTCGTCTCCGCCGCAGCATGCCGGTTCCGATGATCGGATCTTTCTTAACGTGTCACCCGAAGAAGGTGATGGGTCGAACTTTCGTATTTCGGGCCCACCCAAGTTCTTCGCCGGCGGCGAGTCGGAGAGTTCGTCGTCGA…
pAbAi-W82-56	KRH61065	gene:GLYMA_04G026100	GGCAATGCAGTACCATACGACGTACCAGATTACGCTCATATGACAAGTTTGTACAAAAAAGTTGGCAAAGACAGCTCTGTGAGGTTGGTTTATGAACCCCAGCCACGTCCTCGAGCAATTGCTGCTCTTGCTGGGGAAGCAATTGTCAAAGTGGCATGTGGAACAAATCATACAGTGGCGGTGGATAAGAATGGCTTCGTCTACACGTGGGGTTTTGGTGGTTATGGAAGGCTAGGACATAGGGAGCAGAAGGATGAGTGGGTCCCACGACGTGTTGAAGTTTTTCAAAATAGAAATGTTTTGCCACCCGATGCAATCATATCAGCAGGTTCTGTGAATTCTTCATGTACTGCAGGTGGAGGGCAGTTGTATATGTGGGGCAAATTAAAGAACACTGGT…
pAbAi-W82-68	KRH60698	gene:GLYMA_04G003700	AGGCTCTGCAGTACCATACGACGTACCAGATTACGCTCATATGACAAGTTTGTACAAAAAAGTTGGGGGGACAACTTTGTACAAAAAAGTTGGGCAATTGCAGACGGTGGAGGTGAAAGTGAAGATGGACTGCGAAGGATGCGAGAGGAAAGTGAGGAAGGCGGTGGAGGGGATGAAAGGCGTGAACCAGGTGGATGTGGAGCGTAAGGCCAACAAAGTCACTGTGGTCGGCTACGTCGAGGCCTCTAAGGTGGTCGCCCGCATCGCTCACCGCACCGGCAAGAAAGCAGAGCTCTGGCCCTACGTCCCCTACGACGTCGTTGCTCACCCCTACGCACCCGGAGTCTACGACAAGAAAGCCCCCTCCGGTTATGTCCGCAACACCGATGATCCTCACTA…
pAbAi-W82-107	KRH60528	gene:GLYMA_05G245500	AATTGTAAATACCCATACGACGTACCAGATTACGCTCATATGACAAGTTTGTACAAAAAAGTTGGCAAGCTTCCTGGATCTCATCATCTGCCTGCGCTCCAGCCCCAAAAGACCCGTGGTCGTCCTCCCAAGCCCAAGCCCCACCCCGTCTGGCCTGCTGCAGCCCTCACCGACAGCCCTGCTCTTCTATCCGCCAAAAGAGGCCCCGGTCGTCCTAAAAAGATTGGTGTCAGCCCGCCAGGCCCAAGGGGTCGTCCACCCGGGACTGGGAGATCTAAGCTGCCCAAGAGGCCTGGCCGTCCCCCCAAGCCCAAATCCGTCTCGGCGATCTCCAGTGGTCTCAAACGACGTCCTGGACGCCCACCCAAAGCCCAATCCAACGTAAACGTCATCCCCTTC…
pAbAi-W82-114			CCACTGAAAGTACCATACGACGTACCAGATTACGCTCATATGACAAGTTTGTACAAAAAAGTTGGCTCCTTCAGTCCCAAACACCCTCCTTACGATGAGATGATATACACAGCAATCGGAGCTCTGAAGGAGAGGGATGGTTCGAGCAAGCGAGCCATAGGAAAGTACATAGAACAAGTCTACAAGGACCTTCCACCCACTCACCCTGCTTTGTTGACTCACCATCTCAACCGATTGAAATCCTCTGCCCTCCTCGTCCTCGTCAAGAAATCCTACAAGCTTCCTGGATCTCATCATCTGCCTGCGCTCCAGCCCCAAAAGACCCGTGGTCGTCCTCCCAAGCCCAAGCCCCACCCCGTCTGGCCTGCTGCAGCCCTCACCGACAGCCCTGCTCTTCTA…
pAbAi-W82-144	KRH60074	gene:GLYMA_05G218800	CGCGAATGCAGTACCATACGACGTACCAGATTACGCTCATATGACAAGTTTGTACAAAAAAGTTGGCTAAATTACGCTGGTGTGCCCTCACGCTCAGTTGGCCTTATCCGTATCTCTTTGTTTGGGTGATAGGATACAACACCTTCTTCTTAGCTTAGCAATGGCATCGTCTTCGCTCACTTCAGTTCCTCTCTCATCTTCTTCACTCAACATTCCACATTCTTCCTCCAAAGCTTCCGCTAGCTTTGTATCTTCTCCAATTGGCGCATTCTCTCGCACCCCCAAAACCCTGTTTGCCGAATCAAGGTTCCACTTTCACCCGAAGAGAAACGATTATGGGTTTTCCATCAGAGCCCAGACCCTAGACTTCTCGGATTCATTCTTCGAAGGGGGTTTCGG…
pAbAi-W82-119	KRH56938	gene:GLYMA_05G028700	CGACTGCTAGTACCATACGACGTACCAGATTACGCTCATATGACAAGTTTGTACAAAAAAGTTGGGATTAGTGTTGCTTTTTCAATTTCAGATTCAGAAGGAGACGATGGAAGAACCCGTGAAGGAACAGCAGCCCCTCTCTGCTGGGAACTCTGCGAGACCCAAGCTTCAGAGATACGCGCTTCGTTCCTCCTCTAAATCCAAGGAAAACAAGCCAGACGCACCTGATCGCTCCATTTCTTCTGAATCTAAACGGGGGTTAAGTACTCCCCGTCTAAGCAGAAGTGTATGTGGTCTTGATTTCTCTGGCAACAAGGACAAGTCTACTAGTGCTAAACCACCAAGAAGGCTCTCCAATCCTGTGAAAGCATCTCCCACTCCAAACCTAAAGTTGGTTGG…
pAbAi-W82-141	KRH51731	gene:GLYMA_06G025900	TAGCTAATGAAGTCCCATACGACGTACCAGATTACGCTCATATGACAAGTTTGTACAAAAAAGTTGGGGGGACAACTTTGTACAAAAAAGTTGGGAACACTGGTGATGACTGGATGTATCCGAAGCCTCTAATGGATTTAAGTGGTTGGAATCTACGATGCATGGATTCAGGCAATATGCACCATTTTGTTGGGGCTGATTCCTCTTGCATAAGTTGGGGACTTGCTCAGAATGGAGAGCTGGGATATGGACCTACTGGACAGAAGTCTTCAGCTGTACCCAAGAAGGTGGATTTACTTGAGGGTATGCATGTAATAAGTGTTGCTTGTGGTATGGGTCATTCCATGGTTATTGTTGATAGAGCAAATGTTGCTGATCGACTTGACCAGCTTGATATAT…
pAbAi-W82-33			TAGTACCATACGACGTACCAGATTACGCTCATATGACAAGTTTGTACAAAAAAGTTGGGGGGACAACTTTGTACAAAAAAGTTGGGAACACTGGTGATGACTGGATGTATCCGAAGCCTCTAATGGATTTAAGTGGTTGGAATCTACGATGCATGGATTCAGGCAATATGCACCATTTTGTTGGGGCTGATTCCTCTTGCATAAGTTGGGGACTTGCTCAGAATGGAGAGCTGGGATATGGACCTACTGGACAGAAGTCTTCAGCTGTACCCAAGAAGGTGGATTTACTTGAGGGTATGCATGTAATAAGTGTTGCTTGTGGTATGGGTCATTCCATGGTTATTGTTGATAGAGCAAATGTTGCTGATCGACTTGACCAGCTTGATATATATGATGGGA…
pAbAi-W82-85			CGGAAAATGCAGTACCATACGACGTACCAGATTACGCTCATATGACAAGTTTGTACAAAAAAGTTGGGGTTTATGAACCCCAGCCACGTCCTCGAGCAATTGCTGCTCTTGCTGGGGAAACAATTGTTAAAGTGGCATGTGGAACAAATCACACAGTGGCTGTGGATAAGAATGGCTTTGTCTACACGTGGGGTTTTGGTGGTTATGGAAGGCTAGGACATAGGGAGCAGAAGGATGAGTGGGTCCCACGCCGTGTTGAAGTTTTTCAAAATAGAAATGTTTTGCCGCCTGATTCAGTCATATCAGCTGGTTCTGTGAATTCTTCATGTACTGCAGGTGGAGGGCAGTTGTATATGTGGGGAAAATTAAAGAACACTGGTGATGACTGGATGTATCCGA…
pAbAi-W82-57	KRH51275	gene:GLYMA_07G271900	GCCAATGAAAGTACCATACGACGTACCAGATTACGCTCATATGACAAGTTTGTACAAAAAAGTTGGAAAGAATGGAACTTTCGAGTCAAGAAGGCGAAATCCCAATCCCAATAAACAGCAGTACTACATATGGACATGGTAATGGTCATGGTCACGGACTCATGATTCACCATGACCATAACCACATTATATCCTCCACGGCACCTTCAAATGGCATACCTACCATGCAGCAGGAGGAGGATCATGGACTTGGAAGCTACAAGAAAGTAGTTCGGTACAGAGAATGCCTGAAGAACCATGCAGCAGCCATGGGAGGGAATGCCACTGATGGGTGTGGTGAGTTCATGCCAAGTGGAGAAGAAGGGACCATAGAGGCACTGAACTGCTCTGCCTGTCATT…
pAbAi-W82-90			GCGAAATGCAGTACCCATACGACGTACCAGATTACGCTCATATGACAAGTTTGTACAAAAAAGTTGGCCTTCAAATGGCATACCTACCATGCAGCAGGAGGAGGATCATGGACTTGGAAGCTACAAGAAAGTAGTTCGGTACAGAGAATGCCTGAAGAACCATGCAGCAGCCATGGGAGGGAATGCCACTGATGGGTGTGGTGAGTTCATGCCAAGTGGAGAAGAAGGGACCATAGAGGCACTGAACTGCTCTGCCTGTCATTGCCACAGAAACTTCCACAGAAAGGAAGTGGAGGGTGAGCCTTCATGTGACTACCACCACCTCAACATCAACAGAAGAAGACACATTCTAGGCCCTCACAAGAACCTCCTCCCACCTGAGGCTCTGGGATACCCTAC…
pAbAi-W82-113	KRH49241	gene:GLYMA_07G142000	GCGAATGCAGTACCATACGACGTACCAGATTACGCTCATATGACAAGTTTGTACAAAAAAGTTGGATTTTATGCAGAGACAACAACCGAGCTCAACCTCCTTGCGGAGAATTGGAAGTACCTTCTCGCTGGTATTGCTTTTCAGTACATACATGGTTTGGCTGCACGAGGAGTTCATTATTTACATAGGCCTGGCCCTACACTACAGGATCTTGGATTCATCCTTCTTCCGGAGCTTGGGCAAGAGAAGGCTTACATTAGTGAAACACTGTTTACCTTTATCTTTTTATCCTTTGTCCTTTGGACATTTCATCCCTTTATATTCAAGAGCAAAAAGATCTACACAGCTCTAATATGGTGCAGGGTTCTAGCTTTCTTAGTTGCTTCCCAAGCTCTACGC…
pAbAi-W82-47			ACGAAAGTAGTACCATACGACGTACCAGATTACGCTCATATGACAAGTTTGTACAAAAAAGTTGGATTCAAAACCATAATAGAAAAATCAACCCTTTTTATTTTTAAGCGAGAAAATTTCAAAGATGTGAATATAGAAAAAGGAAGAAAAAAATAGCGACTTGCTTTTTATATAAATATATCGGTTATTCTCCCTCTCTTCTCAATCGTCTTCTCCGCGTTCAACTCGCGTGCATTGCAGCCAGACCAAGCGAGAAAGGGAAGAGAATTCGAGAGAGAAACTTCAGAGAGAAAGAGAGAGAGAGAGAAACTAGAGAGAGAAAGCAAAGCCCAAACACCCCTTTTAACCATTGCAATTCTCGTTCGGTTTCAGAGAACCCCTTTTGAATTTTTTTGAATT…
pAbAi-W82-52			GCGAAATGCAGTACATACGACGTACCAGATTACGCTCATATGACAAGTTTGTACAAAAAAGTTGGGAGATTTTATGCAGAGACAACAACCGAGCTCAACCTCCTTGCGGAGAATTGGAAGTACCTTCTCGCTGGTATTGCTTTTCAGTACATACATGGTTTGGCTGCACGAGGAGTTCATTATTTACATAGGCCTGGCCCTACACTACAGGATCTTGGATTCATCCTTCTTCCGGAGCTTGGGCAAGAGAAGGCTTACATTAGTGAAACACTGTTTACCTTTATCTTTTTATCCTTTGTCCTTTGGACATTTCATCCCTTTATATTCAAGAGCAAAAAGATCTACACAGCTCTAATATGGTGCAGGGTTCTAGCTTTCTTAGTTGCTTCCCAAGCTCTA…
pAbAi-W82-134	KRH49095	gene:GLYMA_07G132000	GGAAATGCAGTACCATACGACGTACCAGATTACGCTCATATGACAAGTTTGTACAAAAAAGTTGGATTGTTTGTTGTTGTAACTCGTTCTTCTTCTTTTGTTGTTCTGTGTTTGTGTTTGTTTTTTCTCTCACCTGAAAATGTCTTGCTGCGGTGGTAACTGTGGTTGCGGAAGCTCCTGCAAGTGCGGCAACGGCTGCGGAGGCTGCAAGATGTACCCAGACTTGAGCTACACTGAGTCAACCACCACCGAGACCTTGGTCATGGGAGTGGCACCTGTTAAGGCTCAATTCGAGGGTGCTGAAATGGGTGTGCCCGCTGAGAACGATGGCTGCAAATGTGGACCAAACTGCTCCTGCAACCCCTGCACTTGCAAGTGAGGTGTTGGGAGAGCAAGCTT…
pAbAi-W82-89	KRH47195	gene:GLYMA_07G014500	GCTACTGCAGTACCATACGACGTACCAGATTACGCTCATATGACAAGTTTGTACAAAAAAGTTGGTCGAGATAACTAGAAACAGTGTGATGAAAATGAAGGTCCTTGTTTTCTTCGTTGCTACAATTTTGGTAGCATGGCAATGCCATGCGTACGATATGTTCCCTCTCCGAATGAACACTGGCTATGGTGCCCGTACTCCGGAGGTGAAATGCGCAAGTTGGAGGCTTGCTGTGGAAGCACACAACATCTTTGGCTTTGAGACCATTCCTGAAGAGTGCGTTGAAGCAACAAAGGAATACATCCATGGCGAACAATATAGATCAGACTCCAAAACAGTTAACCAACAAGCTTACTTTTATGCCAGAGACCTCGAAGTCCATCCCAAGGACACATTTGT…
pAbAi-W82-54	KRH42525	gene:GLYMA_08G094500	GAAATGCAGTACATACGACGTACCAGATTACGCTCATATGACAAGTTTGTACAAAAAAGTTGGTTCTTCTTCTTCCTTTTTTATTGATCCTCTCTGCGATCACGAATTTTCCCATTTTCTCCGTTTCCTCGGCGACCAAACGGAGGAGAAGAACGCAGTTCTGAAAACGATTGGAAAATGCTGGGAACTGCACTGCAATTCAGCGGCGTTCGCGGCGAGGATCGGTTTTACATTCCGGTGAAGGCGAGGAAGAACCAGAATCAGCGGAAACAGAGTCACAGAGCCAAGAACAACGAACCTGAAAACGCGGATTTAGCTTCGAAGAACAAAGTCGATGTCTCTGAAAATAGCAATAACAATAGCAACATCAAAAGCAAGAGCGATAGTAATCTCAACCAA…
pAbAi-W82-96	KRH42317	gene:GLYMA_08G082900	GGCAATGTAGTACCATACGACGTACCAGATTACGCTCATATGACAAGTTTGTACAAAAAAGTTGGAACACTCATAACACAAAGCACAAAGCAAAGCTCATCCTTGAGTTAAAAAATGGCAGCAGCTTCTTCCATGGCTCTCTCATCCCCATCCTTGGCTGGCAAGGCCGTGAAGCTGGGCCCATCAGCCCCAGAAGTGGGAAGGGTGAGCATGAGGAAGACCGTCACCAAGCAGGTCTCCTCAGGAAGCCCATGGTACGGCCCAGACCGAGTCAAGTACTTGGGCCCATTCTCTGGCGAGCCCCCGTCCTACCTAACCGGTGAGTTCCCAGGCGACTACGGCTGGGACACTGCTGGGCTTTCCGCAGACCCAGAAACCTTCGCCAAGAACCGTGAACTC…
pAbAi-W82-140	KRH41804	gene:GLYMA_08G052600	TTCGACTGAAGTACCATACGACGTACCAGATTACGCTCATATGACAAGTTTGTACAAAAAAGTTGGTTTTCGAATCTCTCTCCTCCATGGACCCAACTTCGATCCCTCCCCCTCCGGCCACCACCGTCCCCTTCACTGTCGAACCCAGCAATCACGTGACCCCCGCCGACAACACCAACACCAACCACCCTCCTTACGATGAGATGATATACACAGCAATCGGGGCTCTGAAGGAGAAAGATGGTTCGAGCAAGCGAGCCATAGGAAAGTACATGGAACAAGTGTACAAGGACCTTCCACCCACCCACTCTGCTTTGTTGACTCACCATCTCAACCGATTGAAATCCGCTGGTCTTCTCATCCTCGTCAAAAAATCCTACAAGCTCCCCGGATCTGATC…
pAbAi-W82-26			CCGAACTGCAGTACCCATACGACGTACCAGATTACGCTCATATGACAAGTTTGTACAAAAAAGTTGGCTCTCTTTTTCCCAATTTTCGAATCTCTCTCCTCCATGGACCCAACTTCGATCCCTCCCCCTCCGGCCACCACCGTCCCCTTCACTGTCGAACCCAGCAATCACGTGACCCCCGCCGACAACACCAACACCAACCACCCTCCTTACGATGAGATGATATACACAGCAATCGGGGCTCTGAAGGAGAAAGATGGTTCGAGCAAGCGAGCCATAGGAAAGTACATGGAACAAGTGTACAAGGACCTTCCACCCACCCACTCTGCTTTGTTGACTCACCATCTCAACCGATTGAAATCCGCTGGTCTTCTCATCCTCGTCAAAAAATCCTACAAG…
pAbAi-W82-27			CCCACTGGAGTACCATACGACGTACCAGATTACGCTCATATGACAAGTTTGTACAAAAAAGTTGGAACCACTCTCTCTTTTTCCCAATTTTCGAATCTCTCTCCTCCATGGACCCAACTTCGATCCCTCCCCCTCCGGCCACCACCGTCCCCTTCACTGTCGAACCCAGCAATCACGTGACCCCCGCCGACAACACCAACACCAACCACCCTCCTTACGATGAGATGATATACACAGCAATCGGGGCTCTGAAGGAGAAAGATGGTTCGAGCAAGCGAGCCATAGGAAAGTACATGGAACAAGTGTACAAGGACCTTCCACCCACCCACTCTGCTTTGTTGACTCACCATCTCAACCGATTGAAATCCGCTGGTCTTCTCATCCTCGTCAAAAAATCCT…
pAbAi-W82-40			CAATGGAAGTCCCATACGACGTACCAGATTACGCTCATATGACAAGTTTGTACAAAAAAGTTGGCTCTCTTTTTCCCAATTTTCGAATCTCTCTCCTCCATGGACCCAACTTCGATCCCTCCCCCTCCGGCCACCACCGTCCCCTTCACTGTCGAACCCAGCAATCACGTGACCCCCGCCGACAACACCAACACCAACCACCCTCCTTACGATGAGATGATATACACAGCAATCGGGGCTCTGAAGGAGAAAGATGGTTCGAGCAAGCGAGCCATAGGAAAGTACATGGAACAAGTGTACAAGGACCTTCCACCCACCCACTCTGCTTTGTTGACTCACCATCTCAACCGATTGAAATCCGCTGGTCTTCTCATCCTCGTCAAAAAATCCTACAAGCTC…
pAbAi-W82-72			CGGAATGAAGTACCCATACGACGTACCAGATTACGCTCATATGACAAGTTTGTACAAAAAAGTTGGCACTCTCTCTTTTTCCCAATTTTCGAATCTCTCTCCTCCATGGACCCAACTTCGATCCCTCCCCCTCCGGCCACCACCGTCCCCTTCACTGTCGAACCCAGCAATCACGTGACCCCCGCCGACAACACCAACACCAACCACCCTCCTTACGATGAGATGATATACACAGCAATCGGGGCTCTGAAGGAGAAAGATGGTTCGAGCAAGCGAGCCATAGGAAAGTACATGGAACAAGTGTACAAGGACCTTCCACCCACCCACTCTGCTTTGTTGACTCACCATCTCAACCGATTGAAATCCGCTGGTCTTCTCATCCTCGTCAAAAAATCCTAC…
pAbAi-W82-76			GCCAAAGCAGTACCATACGACGTACCAGATTACGCTCATATGACAAGTTTGTACAAAAAAGTTGGCTCTCTTTTTCCCAATTTTCGAATCTCTCTCCTCCATGGACCCAACTTCGATCCCTCCCCCTCCGGCCACCACCGTCCCCTTCACTGTCGAACCCAGCAATCACGTGACCCCCGCCGACAACACCAACACCAACCACCCTCCTTACGATGAGATGATATACACAGCAATCGGGGCTCTGAAGGAGAAAGATGGTTCGAGCAAGCGAGCCATAGGAAAGTACATGGAACAAGTGTACAAGGACCTTCCACCCACCCACTCTGCTTTGTTGACTCACCATCTCAACCGATTGAAATCCGCTGGTCTTCTCATCCTCGTCAAAAAATCCTACAAGCT…
pAbAi-W82-77			GCGGACATGCAGTACATACGACGTACCAGATTACGCTCATATGACAAGTTTGTACAAAAAAGTTGGCTCTCTTTTTCCCAATTTTCGAATCTCTCTCCTCCATGGACCCAACTTCGATCCCTCCCCCTCCGGCCACCACCGTCCCCTTCACTGTCGAACCCAGCAATCACGTGACCCCCGCCGACAACACCAACACCAACCACCCTCCTTACGATGAGATGATATACACAGCAATCGGGGCTCTGAAGGAGAAAGATGGTTCGAGCAAGCGAGCCATAGGAAAGTACATGGAACAAGTGTACAAGGACCTTCCACCCACCCACTCTGCTTTGTTGACTCACCATCTCAACCGATTGAAATCCGCTGGTCTTCTCATCCTCGTCAAAAAATCCTACAAGC…
pAbAi-W82-78			GGCTAATGCAGTACCATACGACGTACCAGATTACGCTCATATGACAAGTTTGTACAAAAAAGTTGGCTCTCTTTTTCCCAATTTTCGAATCTCTCTCCTCCATGGACCCAACTTCGATCCCTCCCCCTCCGGCCACCACCGTCCCCTTCACTGTCGAACCCAGCAATCACGTGACCCCCGCCGACAACACCAACACCAACCACCCTCCTTACGATGAGATGATATACACAGCAATCGGGGCTCTGAAGGAGAAAGATGGTTCGAGCAAGCGAGCCATAGGAAAGTACATGGAACAAGTGTACAAGGACCTTCCACCCACCCACTCTGCTTTGTTGACTCACCATCTCAACCGATTGAAATCCGCTGGTCTTCTCATCCTCGTCAAAAAATCCTACAAGC…
pAbAi-W82-80			GCAAATGTAGTACCATACGACGTACCAGATTACGCTCATATGACAAGTTTGTACAAAAAAGTTGGCTCTCTTTTTCCCAATTTTCGAATCTCTCTCCTCCATGGACCCAACTTCGATCCCTCCCCCTCCGGCCACCACCGTCCCCTTCACTGTCGAACCCAGCAATCACGTGACCCCCGCCGACAACACCAACACCAACCACCCTCCTTACGATGAGATGATATACACAGCAATCGGGGCTCTGAAGGAGAAAGATGGTTCGAGCAAGCGAGCCATAGGAAAGTACATGGAACAAGTGTACAAGGACCTTCCACCCACCCACTCTGCTTTGTTGACTCACCATCTCAACCGATTGAAATCCGCTGGTCTTCTCATCCTCGTCAAAAAATCCTACAAGCT…
pAbAi-W82-82			AATTGAAGTACATACGACGTACCAGATTACGCTCATATGACAAGTTTGTACAAAAAAGTTGGCTCTCTTTTTCCCAATTTTCGAATCTCTCTCCTCCATGGACCCAACTTCGATCCCTCCCCCTCCGGCCACCACCGTCCCCTTCACTGTCGAACCCAGCAATCACGTGACCCCCGCCGACAACACCAACACCAACCACCCTCCTTACGATGAGATGATATACACAGCAATCGGGGCTCTGAAGGAGAAAGATGGTTCGAGCAAGCGAGCCATAGGAAAGTACATGGAACAAGTGTACAAGGACCTTCCACCCACCCACTCTGCTTTGTTGACTCACCATCTCAACCGATTGAAATCCGCTGGTCTTCTCATCCTCGTCAAAAAATCCTACAAGCTCCC…
pAbAi-W82-86			GGCAATGAAGTACCATACGACGTACCAGATTACGCTCATATGACAAGTTTGTACAAAAAAGTTGGGGGGACAACTTTGTACAAAAAAGTTGGTAACCACTCTCTCTTTTTCCCAATTTTCGAATCTCTCTCCTCCATGGACCCAACTTCGATCCCTCCCCCTCCGGCCACCACCGTCCCCTTCACTGTCGAACCCAGCAATCACGTGACCCCCGCCGACAACACCAACACCAACCACCCTCCTTACGATGAGATGATATACACAGCAATCGGGGCTCTGAAGGAGAAAGATGGTTCGAGCAAGCGAGCCATAGGAAAGTACATGGAACAAGTGTACAAGGACCTTCCACCCACCCACTCTGCTTTGTTGACTCACCATCTCAACCGATTGAAATCCGCT…
pAbAi-W82-87			TCCGACTGCAGTACCATACGACGTACCAGATTACGCTCATATGACAAGTTTGTACAAAAAAGTTGGGGACCTTCCACCCACCCACTCTGCTTTGTTGACTCACCATCTCAACCGATTGAAATCCGCTGGTCTTCTCATCCTCGTCAAAAAATCCTACAAGCTCCCCGGATCTGATCCTCTTCCCGTGCTCCAGGCCCAAAAGCCCCGCGGTCGCCCCCCAAAGCTCAAATCCCAGCCCAACACTGAGCTCACATGGCCTGCGCTAGCCCTCAACGACAACCCTGCTCTTCAATCCGCAAAAAGAGGCCCGGGTCGTCCCAAAAAGATTGCAGGACCCGTAGGTGTGAGCCCGGGCCCGATGGTGCCGGGCAGAAGGGGTCGTCCACCTGGGACCGGGAG…
pAbAi-W82-91			AGTACCCATACGACGTACCAGATTACGCTCATATGACAAGTTTGTACAAAAAAGTTGGAACCACTCTCTCTTTTTCCCAATTTTCGAATCTCTCTCCTCCATGGACCCAACTTCGATCCCTCCCCCTCCGGCCACCACCGTCCCCTTCACTGTCGAACCCAGCAATCACGTGACCCCCGCCGACAACACCAACACCAACCACCCTCCTTACGATGAGATGATATACACAGCAATCGGGGCTCTGAAGGAGAAAGATGGTTCGAGCAAGCGAGCCATAGGAAAGTACATGGAACAAGTGTACAAGGACCTTCCACCCACCCACTCTGCTTTGTTGACTCACCATCTCAACCGATTGAAATCCGCTGGTCTTCTCATCCTCGTCAAAAAATCCTACAAGCT…
pAbAi-W82-94			GCCTACTGCAGTACCATACGACGTACCAGATTACGCTCATATGACAAGTTTGTACAAAAAAGTTGGACCACTCTCTCTTTTTCCCAATTTTCGAATCTCTCTCCTCCATGGACCCAACTTCGATCCCTCCCCCTCCGGCCACCACCGTCCCCTTCACTGTCGAACCCAGCAATCACGTGACCCCCGCCGACAACACCAACACCAACCACCCTCCTTACGATGAGATGATATACACAGCAATCGGGGCTCTGAAGGAGAAAGATGGTTCGAGCAAGCGAGCCATAGGAAAGTACATGGAACAAGTGTACAAGGACCTTCCACCCACCCACTCTGCTTTGTTGACTCACCATCTCAACCGATTGAAATCCGCTGGTCTTCTCATCCTCGTCAAAAAATCCT…
pAbAi-W82-95			GGCCCATGTAGTACCATACGACGTACCAGATTACGCTCATATGACAAGTTTGTACAAAAAAGTTGGAACCACTCTCTCTTTTTCCCAATTTTCGAATCTCTCTCCTCCATGGACCCAACTTCGATCCCTCCCCCTCCGGCCACCACCGTCCCCTTCACTGTCGAACCCAGCAATCACGTGACCCCCGCCGACAACACCAACACCAACCACCCTCCTTACGATGAGATGATATACACAGCAATCGGGGCTCTGAAGGAGAAAGATGGTTCGAGCAAGCGAGCCATAGGAAAGTACATGGAACAAGTGTACAAGGACCTTCCACCCACCCACTCTGCTTTGTTGACTCACCATCTCAACCGATTGAAATCCGCTGGTCTTCTCATCCTCGTCAAAAAATCC…
pAbAi-W82-92	KRH40940	gene:GLYMA_08G001000	GGTAATGCAGTACCATACGACGTACCAGATTACGCTCATATGACAAGTTTGTACAAAAAAGTTGGGCGGTTTATTTCCTCTCGGTGACTCGTACCTCGTTGCTGGTACCGATGGCGTGGGGACAAAGGTGATGCTTGCCTTCGAAACTGGAATTCACGATACTATCGGGATTGACCTGGTTGCGATGAGTGTGAATGACATTGTTACTTCGGGGGCGAAGCCTTTGTTTTTTCTTGATTACTTTGCCACTGGCCACCTTGATGTGAACGTTGCTGAAAAGGTTATAAAAGGCATTGTTGATGGTTGCAAGCAATCTGATTGTGTTCTGTTAGGAGGAGAGACTGCAGAGATGCCTGGTCTCTATAAAGAAGGTGAGTACGATCTTAGTGGCTGTGCAGT…
pAbAi-W82-101	KRH39095	gene:GLYMA_09G177500	CGGAATGCAGTACCATACGACGTACCAGATTACGCTCATATGACAAGTTTGTACAAAAAAGTTGGTTTCTCGATATACCGTAAATCCAATCCAATTCCCAATTTTCGAATCTACCCTTTATCTCTCTACGATGGAGCCTTCCTCGATCTCTCCACCGCCAGCTCCGCCTGCCACCGCCGTCCCCTTCCCGGCCGAACCCAACGACCACCTTCCACCACCCATTTCCGAACCACCTTCCAACCATCCACCCTACGCCGAGGTTCAGCAGAATGCCGAGCCCGTCTGGGCCGCGCTCGGACTTGCAGATGAGCCCGTGCAGACAGAAGGCAGCAGCAAGAAGCGGGGCCGTCCGAAGAAGAGTGTCACTCCCGGAGCAGGTCCGGCAAAGAGAGGACGTCC…
pAbAi-W82-121			GCAAAGTTAGTACCATACGACGTACCAGATTACGCTCATATGACAAGTTTGTACAAAAAAGTTGGCAATTTTCGAATCTACCCTTTATCTCTCTACGATGGAGCCTTCCTCGATCTCTCCACCGCCAGCTCCGCCTGCCACCGCCGTCCCCTTCCCGGCCGAACCCAACGACCACCTTCCACCACCCATTTCCGAACCACCTTCCAACCATCCACCCTACGCCGAGGTTCAGCAGAATGCCGAGCCCGTCTGGGCCGCGCTCGGACTTGCAGATGAGCCCGTGCAGACAGAAGGCAGCAGCAAGAAGCGGGGCCGTCCGAAGAAGAGTGTCACTCCCGGAGCAGGTCCGGCAAAGAGAGGACGTCCTCCCGGTTCTGGGAAAAGGTTGGGCCGTCCTCC…
pAbAi-W82-123			GGGCACAGTAGTCCATACGACGTACCAGATTACGCTCATATGACAAGTTTGTACAAAAAAGTTGGTCCCAATTTTCGAATCTACCCTTTCTCTCTCTACGATGGAGCCTTCCTCGATCTCTCCACCGCCAGCTCCGCCTGCCACCGCCGTCCCCTTCCCCGCCGAACCCAACGACCACCTTCCACCACCCATTCCCGAACCACCTTCTAACCACCCACCCTACGCCGAGATGATATACACGGCAATCGAGGCGCTGAAGGAGAAAGACGGTTCTAGCAAGAGGGCAATAGCGAAGTATATTGAGCAAGTGTATACGCAGCTTCCACCGAATCACTCAGACTTGTTGACTCAGCACTTGAATCACTTGAAGAGTAGGGGATTGCTCCAAATGGTAAAAAA…
pAbAi-W82-127			GGACTGTAAGAACCATACGACGTACCAGATTACGCTCATATGACAAGTTTGTACAAAAAAGTTGGATCCAATCCAATTCCCAATTTTCGAATCTACCCTTTCTCTCTCTACGATGGAGCCTTCCTCGATCTCTCCACCGCCAGCTCCGCCTGCCACCGCCGTCCCCTTCCCCGCCGAACCCAACGACCACCTTCCACCACCCATTCCCGAACCACCTTCTAACCACCCACCCTACGCCGAGATGATATACACGGCAATCGAGGCGCTGAAGGAGAAAGACGGTTCTAGCAAGAGGGCAATAGCGAAGTATATTGAGCAAGTGTATACGCAGCTTCCACCGAATCACTCAGACTTGTTGACTCAGCACTTGAATCACTTGAAGAGTAGGGGATTGCTCCA…
pAbAi-W82-37			GGCTTTGAGTACCATACGACGTACCAGATTACGCTCATATGACAAGTTTGTACAAAAAAGTTGGATGGAGCCTTCCTCGATCTCTCCACCGCCAGCTCCGCCTGCCACCGCCGTCCCCTTCCCCGCCGAACCCAACGACCACCTTCCACCACCCATTCCCGAACCACCTTCTAACCACCCACCCTACGCCGAGATGATATACACGGCAATCGAGGCGCTGAAGGAGAAAGACGGTTCTAGCAAGAGGGCAATAGCGAAGTATATTGAGCAAGTGTATACGCAGCTTCCACCGAATCACTCAGACTTGTTGACTCAGCACTTGAATCACTTGAAGAGTAGGGGATTGCTCCAAATGGTAAAAAAATCTTACGCCCTTCCTAGATCTGTGCCCGTGTCTGT…
pAbAi-W82-48			GAATGGGAGGTCCCATACGACGTACCAGATTACGCTCATATGACAAGTTTGTACAAAAAAGTTGGATGGAGCCTTCCTCGATCTCTCCACCGCCAGCTCCGCCTGCCACCGCCGTCCCCTTCCCCGCCGAACCCAACGACCACCTTCCACCACCCATTCCCGAACCACCTTCTAACCACCCACCCTACGCCGAGATGATATACACGGCAATCGAGGCGCTGAAGGAGAAAGACGGTTCTAGCAAGAGGGCAATAGCGAAGTATATTGAGCAAGTGTATACGCAGCTTCCACCGAATCACTCAGACTTGTTGACTCAGCACTTGAATCACTTGAAGAGTAGGGGATTGCTCCAAATGGTAAAAAAATCTTACGCCCTTCCTAGATCTGTGCCCGTGTCTG…
pAbAi-W82-64			ATGGAAGACCCATACGACGTACCAGATTACGCTCATATGACAAGTTTGTACAAAAAAGTTGGATCCAATCCAATTCCCAATTTTCGAATCTACCCTTTCTCTCTCTACGATGGAGCCTTCCTCGATCTCTCCACCGCCAGCTCCGCCTGCCACCGCCGTCCCCTTCCCCGCCGAACCCAACGACCACCTTCCACCACCCATTCCCGAACCACCTTCTAACCACCCACCCTACGCCGAGATGATATACACGGCAATCGAGGCGCTGAAGGAGAAAGACGGTTCTAGCAAGAGGGCAATAGCGAAGTATATTGAGCAAGTGTATACGCAGCTTCCACCGAATCACTCAGACTTGTTGACTCAGCACTTGAATCACTTGAAGAGTAGGGGATTGCTCCAAAT…
pAbAi-W82-84			GACTGGGAGTACATACGACGTACCAGATTACGCTCATATGACAAGTTTGTACAAAAAAGTTGGCAATTTTCGAATCTACCCTTTCTCTCTCTACGATGGAGCCTTCCTCGATCTCTCCACCGCCAGCTCCGCCTGCCACCGCCGTCCCCTTCCCCGCCGAACCCAACGACCACCTTCCACCACCCATTCCCGAACCACCTTCTAACCACCCACCCTACGCCGAGATGATATACACGGCAATCGAGGCGCTGAAGGAGAAAGACGGTTCTAGCAAGAGGGCAATAGCGAAGTATATTGAGCAAGTGTATACGCAGCTTCCACCGAATCACTCAGACTTGTTGACTCAGCACTTGAATCACTTGAAGAGTAGGGGATTGCTCCAAATGGTAAAAAAATCTT…
pAbAi-W82-62	KRH38371	gene:GLYMA_09G131400	CGCAATGAAGTACCATACGACGTACCAGATTACGCTCATATGACAAGTTTGTACAAAAAAGTTGGTTTCGCCACAAATCCCGCATTTAACTCTCTCTCTAAAATCTTTGAAAATGGTATCCAAAAACCCGAACCCGCCCGAGGGATTCTACTTGGATCCTAGTGGTGGCATGGCTCTTCCGGGGAAGCCTCCCTTCGCTTCCGTCTCCGCCGCTGCCGCCGCCGCGAACTCGTCGGAGGACGCCGCCAAGAAGATCCGCAAGCCCTACACCATCACAAAGTCAAGGGAGAACTGGACCGAACCCGAACACGACAAGTTCCTCGAAGCAATTCAACTGTTTGACCGTGACTGGAAAAAGATTGAAGCATTTGTTGGATCAAAGAGTGTTATACAGATACG…
pAbAi-W82-61	KRH36595	gene:GLYMA_09G013700	GCGCTCATGCAGTACATACGACGTACCAGATTACGCTCATATGACAAGTTTGTACAAAAAAGTTGGCCAAAACAGCACATGGGAGTTATAGAAGCTATGTGCTGAGTTGCGAAGCCATCATCAATCCAATCTTGTGTGTTACTATAAGTATTTAACAGCATAGACATTAGACACATTCTTCGGTTCTGGCCACCCTCAAGTGTAAATACAACCTTAGCATGAAATTCAACTTTGTGGGACTACGTGTTGGAGTTTGATTGGTGAACGTGGTGTGCTAATGCCTTCTTAAGTTTTGCTTTTCTGTCACTTTCCCTCTGTGTTGGTTTGCTCTCATCACTTTTGTCTGCATTACACCTGAGCCTCAGATCTCATCTCTTATCCACAAAACCATGGCTGAAA…
pAbAi-W82-43	KRH36270	gene:GLYMA_10G294100	GGAATGGGAGTACCATACGACGTACCAGATTACGCTCATATGACAAGTTTGTACAAAAAAGTTGGATCAACATCTTGCGTTGGTAACAGCTCATTACCTATAAAAGATGCAGCAGGTTCGAGTTATTGTGCATATCCTTTTTCTCTAGCAAAATATGAGGAGGTTGTAGACAATCCCCAGCTCTTCATGTTTACCTTGGAGAAACTTCACGCCGCTATGGGTACCAAGTTCATGATTCCCATTGTTGGAGGAAGAGAACTAGATTTGCATCGCCTCTTTGTTGAAGTGACTTCTCGAGGAGGGATTGCCAAAATAATTAGAGAGAGGAAATGGAAAGACGTAACTTCAGTCTTCAATTTTCCATCAACAGCTACAAATGCTTCTTTTGTGTTGCGGAAG…
pAbAi-W82-135	KRH36265	gene:GLYMA_10G293900	CGAACAGAAAGTACCATACGACGTACCAGATTACGCTCATATGACAAGTTTGTACAAAAAAGTTGGCCAACTTTTTTGTACAAAGTTGTCCCCCCAACTTTTTTGTACAAAGTTGTCCCCGGCGTCTGTTATTCCTCGATGCCTTCCTCCCCCAATTCCAATTGCACACCGACGAAAGGCGCAGGTGGTGAAATCGTGTCACCAAAACGAGAGCTCTGCTTCGGCTCACACAGACCACTCCTCAAATCCAAAGGAACTCCGAGTAACAGTTTCCAGGCGTAATTGTCTCTCATGTTTGTGTTCTACTATAGTTTTGATTAGTGATTGCGCCATGCCTATTTTTTTACCAAAGGCATCCGCTGCTGATGGAAATGGAATCATGGAAAAACCTGTGTGCAG…
pAbAi-W82-50	KRH35555	gene:GLYMA_10G250300	TGGCTAATGCAGTACCATACGACGTACCAGATTACGCTCATATGACAAGTTTGTACAAAAAAGTTGGCTCTCTCTCTTTCTCTCTGCTTCCTTCAATTCAATGGCTTCCAAAGAGATAGCCAGAGAGCTCCCTCCTCTCCTCCGCGTCTACAACGACGGAACCGTGGAACGCTTCCTAGGTTCCCCGCACGTGCCACCCTCCCTCTTAGACCCCGAAACATTAGTCTCCTCGAAAGACATCGTCATCTCCGAAAACCCCTCCATCTCCGCGCGCGTGTACCTCCCGCCCAAACTCAACAACTCCCACCAACAAAAGCTTCCGATCTTTGTTTACTTCCACGGCGGCGCGTTCTGCCTCGAATCCGCGTTCTCCTTCCTCCACCACCGCTACCTCAACCT…
pAbAi-W82-65	KRH35289	gene:GLYMA_10G234200	GAACGATGCAGTCCATACGACGTACCAGATTACGCTCATATGACAAGTTTGTACAAAAAAGTTGGCCAACTTTTTTGTACAAAGTTGTCCCCCAGCTTCTCACTGCATTCACTGCTGTTGCTTCCGCATCCTCTCTTTTCTTCTGCTTGTCTCCTTATGTTGCCTATTTGAAGGCACAGTTTGGTTTAGCGGATCCATTTGTTTCACGCTGTTGCTCGAAATCTTTTACACGACTCCAAGCAATACTATTGTTAGTGTGCTCTTTCACTGTGGCTGCTTGGCTTGTTTCTGGTCATTGGATACTGAACAATTTGTTAGGCATATCTATATGCATCGCGTTTGTAAGCCATGTGCGTCTTCCAAACATCAAAATTTGCGCTATGCTCCTTGTTTGTCTAT…
pAbAi-W82-51	KRH34336	gene:GLYMA_10G177200	GAGTACAATACGACGTACCAGATTACGCTCATATGACAAGTTTGTACAAAAAAGTTGGAGCTCCTTCACCTCCTTAGTTTCGAAAGCATGGCTTCCCTGGCGGCTTCCACCGCGGCTATGTCAGAAATCCTTGGAAACCCCGTTAACCTCAGATGCGCAACCAGGTCTGCTCCATCACCAACTACACCTGCCACCTTCAAGACCGTCGCACTTTTCTCCAAGAAGAAGCCAGCTCCACCTCCAAAGAAAAAGCCTGCCGCTGTATCCCCCGCCAATGAGGAACTCGCCAAGTGGTATGGTCCTGACAGAAGGATCTTCTTGCCTGAGGGTCTCTTGGACCGATCTGAGATCCCCGAGTACTTGACCGGAGAAGTGCCTGGAGATTATGGTTATGATCCG…
pAbAi-W82-88	KRH32927	gene:GLYMA_10G087000	CGCTACTGTAGTACATACGACGTACCAGATTACGCTCATATGACAAGTTTGTACAAAAAAGTTGGCTCTAACATGTGAGCAACGTGAAAGCAACACCTGCTCGAAATCTTGGCTCCGCCGACAGAGAAGGGGACGAAATCGGCGCCACCCACCGCTGGTTTTAACATCACCTGTGAAAGCAGAGGCGCCAACGAGCAACGCTTGAGGACCCTGAAGAGGTGTCTCCGCCACCGTAGAGCCCTAACCTGAGCTCTCTCGCCGCCGTCGCAGGTGGTTTTCTTCCTCTCCAGGTATCCCTCTTCTCTGGAACAGTGATGCTGCCAAGACATGTTCAAACTATTGGTAGTCTCCTTGAGAGAGTTATGCAAGTTCATGTTGCGCAGCTCAGAGGAATAAATA…
pAbAi-W82-128	KRH29910	gene:GLYMA_11G145800	GGGGTATGCAGTACCATACGACGTACCAGATTACGCTCATATGACAAGTTTGTACAAAAAAGTTGGGTGGGGGCTTGTTCAGAGCTCGTATTTGCTCCAATTGATGAAATGTTCCCTGATGATGCTCCATTGGTTCCTTCTGGTTTCCGCATTATCCCATTAGATTCAAAACCAGGTGACAAAAAGGATGCTGTTGCTACAAATCGGACCCTGGATTTGACATCTGGTTTTGAAGTTGGTCCTGCAACAACTGCTGGTGCAGATGCATCATCAAGTCAAAACACTCGATCGGTGTTGACTATTGCCTTCCAGTTCCCTTTTGACAGCAGTCTGCAAGACAACGTCGCGGTCATGGCACGCCAATATGTCCGCAGTGTGATTTCCTCCGTGCAGAGGGTT…
pAbAi-W82-67	KRH28758	gene:GLYMA_11G074400	CCCCCTGAGACCAATACGACGTACCAGATTACGCTCATATGACAAGTTTGTACAAAAAAGTTGGCTCTTCTATTCGATTCGATTGTTCTATGGAACCGCAGCTTCAGCCCAAGCTGGACCCCGCGCCGGAGGTTGTTAGCGGTGGCGGTGGGGATTCGGAGAAGTCGCATGTCAGTGATGTCACCGAGGTTCGCGACGTTGACATGGCGCAGGCAAACGGCGCTTGTTGCCCTTCCGTTTTGAAACGGAAGCGCGGTCGCCCGGCCAAGGGAAACCGCGTTCCGAAAGGGATTATACCGCCGTCGAGGCAGAAACAGGAAGAAGAGGATGTTTGCTTCATATGCTTCGACGGTGGAAGCCTCGTTCTCTGTGATCGCCGGGGATGCCCTAAAGCGTATC…
pAbAi-W82-110	KRH25282	gene:GLYMA_12G092000	GGGGCTATGCAGTACCATACGACGTACCAGATTACGCTCATATGACAAGTTTGTACAAAAAAGTTGGCCACTACTGATTCAGAAACTCTTAGGCATAGCGAAAATGACAACCACCTTCGCGACCGTCGCAGGACTCGGTGGTGCATCACTGTCATCCACCTCATCTCGTCTCACCTCAGGGTTTGTGAAATCGCCAGTGAGTGCTAGGAATCCCTTGAGGAAAGCTGTGGCAATGGGAAATGGGAGGGTTACATGCTTCGAGAGGAATTGGCTGCGGGCAGATTACAGTGTCATTGGGTTTGGATTGATTGGTTGGCTAGCACCCTCAAGCGTACCGGCTATCAACGGTAAAAGTCTGACTGGCCTCTTCTTTGAGAGCATTGGAGCTGAGCTAGCTCA…
pAbAi-W82-125	KRH24033	gene:GLYMA_12G017800	CTAGCACTGAGTACCATACGACGTACCAGATTACGCTCATATGACAAGTTTGTACAAAAAAGTTGGGGGGACAACTTTGTACAAAAAAGTTGGTCACCACCGATCTGATAATCGAGTTGCGTTGTGTGTTTGGGAAATGGCGTCGAGTGTGTTGAAGAGTCTCATGAGATTTTCGTCATCGAGGAACACGACCACCAGAAGTTTCTGTCTCGTGACCTCTCAAATCAGCAACCACACTGCCAAGTGGATGCAGGATACAAGCAAGAAATCTCCGATGGAGCTGATTAATGAAGTTCCTCCAATTAAGGTTGAAAGCAGGATAGTTGCTTGTGAAGGAGATACCAATTCTGCCCTTGGCCACCCGATTGAATTTATATGCCTTGACTTGCCCGAGCCAGC…
pAbAi-W82-83	KRH21838	gene:GLYMA_13G262200	GGGACTGTAGTACCATACGACGTACCAGATTACGCTCATATGACAAGTTTGTACAAAAAAGTTGGGGCCTCATTTCCCATCTGGGTCCTGTGAATTGCGATTGGAACCGCGTTTTCCCCGCTTCTGGGCTTGGCTCAGAAGTAGTCAGAATGATGTCTGTCACAGGCAAAAGCATTGATTTTGCTGGCAAAAACTTGGTCTCTTGTGGCTGCTCTTCCAATGCTTCTTCGTTTGATAGGTACACTGTGAGGAACTATGCCAAGCTGAATAGTAATAATTCTAAAGGGTGTGGCAGAGATCATGGGGCTCGTAAATTGGTTTGTTGTAAGAAGAGGAGCACTCATTGTCGGGTTTCTTCTATGAAGACTGCACAGCCTACGGTGAATGGGGGGACTCATG…
pAbAi-W82-98	KRH14528	gene:GLYMA_14G031800	GCGACAGGAGTACCATACGACGTACCAGATTACGCTCATATGACAAGTTTGTACAAAAAAGTTGGAAGAGATCGCAGACACAGAGCAGAATGGCTTCTACCCAATGTTTCTTGCACCACCATGCTCTTACCACCCCTGCCAGTGCCAGATCCCCATCACTACGCATCTTGGTTAGCACCAAGCCTAACCAGCTTGTTTGCAAGGCACAGAAACAACAAACACCACAAGAGGATATTGATGTCAGCCCAATCTCTCGCCGTTTAGCTCTAACTGTGCTCATTGGTGCTGCTGCTGTTGGCTCCAAAGTCCAACCTGCTGATGCAGCCTATGGTGAAGCTGCCAATGTGTTTGGAAAGCCAAAGACAGACACAGATTTCCTGCCATACAATGGAGATGGAT…
pAbAi-W82-55	KRH13755	gene:GLYMA_15G261900	GGCAACTGCAGTACCATACGACGTACCAGATTACGCTCATATGACAAGTTTGTACAAAAAAGTTGGCAATGGCCTCAGCCGCAGCCCCCACAACTTTCTCTCTCCTCCACTCCACCACCCCGGCCTCCTCCTCCTCCGCCACCTCCGCCTCCCCCTCGCGCGTGCAGCTCTCCTCCTCCCTCCGCTCGCGCCCGCTCGCGCGCCGCCTTGGCTTCGCCGCGGCGGACCCGCTGCTCGCGGCGAATGTCGCAGCGCGCGTCGCGGCGGTGAGAGGAGGAAAGGGCGCGAGGGGGGTGGTGTCGATGGCGAAGAAGAGCGTGGGGGAGCTGAGCGCGGCGGACCTGAAGGGGAAGAAGGTCTTCGTCAGGGCCGACCTCAACGTCCCGCTCGACGACAACC…
pAbAi-W82-31	KRH13277	gene:GLYMA_15G227600	ACGGAAGCAGTACCATACGACGTACCAGATTACGCTCATATGACAAGTTTGTACAAAAAAGTTGGAACGCTTCTTCTCTCTTCACTCTGCGAAGGTGCAACCTGACAGCCTCCAAATCCAATGGCTTCAGAGAAGAAACTTTCGAACCCAATGAGGGAGATAAAAGTGCAGAAGCTCGTCCTCAATATCTCTGTTGGCGAGAGTGGAGATCGTCTCACCAGAGCCGCCAAGGTGTTGGAACAACTTAGTGGCCAAACCCCAGTGTTTTCCAAAGCACGGTACACTGTTCGTTCCTTTGGGATTAGAAGAAATGAGAAGATTGCATGCTATGTCACTGTCAGAGGTGACAAGGCAATGCAACTTTTGGAGAGTGGTTTGAAGGTGAAGGAATATGAACTT…
pAbAi-W82-143	KRH09301	gene:GLYMA_16G208700	CGCTACTGCAGTACCATACGACGTACCAGATTACGCTCATATGACAAGTTTGTACAAAAAAGTTGGAGGAGGAATTGTGGTTACAAATGATGGGAATGCTATCTTACGTGAATTAGACCTTGCTCACCCTGCTGCAAAGTCTATGATTGAATTAAGTCGCACCCAAGACGAAGAAGTTGGAGATGGAACAACATCTGTCATCATTCTTGCTGGTGAGATGCTTCATGTCGCCGATGCATTCATTGACAAAATTCACCCTACAGTTATTTGCCGAGCATATGCCAAAGCTTTGGAGGATGCTATTGCTGTTCTTGACAAAATTGCAATGCCTATCAATGCTCAGGATCGAGGTATAATGCTGGGGCTTGTAAAAAGCTGCATAGGTACCAAATTCACAGG…
pAbAi-W82-106	KRH08348	gene:GLYMA_16G143600	GGGAAATGCAGTACATACGACGTACCAGATTACGCTCATATGACAAGTTTGTACAAAAAAGTTGGGTTGGAGCTAAAAAGGTCACATGCTCCCTTCAGGCTGATCTTAAGGACTTGGCTCACAAGTGTGTTGATGCTACCAAAATTGCAGGATTCGCCCTTGCCACCTCTGCCCTCGTTGTCTCTGGGGCAAGTGCTGAAGGTGTTCCAAAGAGGCTAACCTTCGACGAAATCCAGAGCAAGACCTACTTGGAAGTGAAGGGGACAGGAACAGCAAACCAGTGCCCAACAATTGATGGTGGATTGGACTCATTTGCCTTCAAGCCGGGGAAATACAATGCCAAGAAGTTGTGCCTTGAGCCAACTTCATTCACAGTGAAGGCCGAGGGTGTGGCCAAGA…
pAbAi-W82-102	KRH08224	gene:GLYMA_16G137000	GGGAAATGCAGTCCATACGACGTACCAGATTACGCTCATATGACAAGTTTGTACAAAAAAGTTGGAAAGATAATAAATTATTATTGTTTTTAAAATATTATTGTTTATTGAATCTTACTAACGAGTGTCTTTAGGAGAAATTTACATATTCTAAGGTCGTGACATTACATGACTTGATAGAAGATATGGGTAAAGAAATTGTCAGAAGAGAATCACCGAAAGAGCCTGGGGAGCGTAGCAGGTTATGGTCCCATGAGGATATAAATCAAGTTTTACAAGAAAACAAGGTAAGTAAGATTGATTTGGTTTTCATCTTTAAAAGTGGATTATCTCTTTTAATTATTACACATGCTTTTGTCACAAGTATTTTTTGCTTTATAATATGTACATTTTTCTAAA…
pAbAi-W82-108	KRH07421	gene:GLYMA_16G087700	GGGCGATGCAGTACCCATACGACGTACCAGATTACGCTCATATGACAAGTTTGTACAAAAAAGTTGGCAGAGAGTGATACAATACAGAGTGCGTTGTTGCTCCTTCGCCACAACTCCCTGCCAACATGGGTATCTCCAGAGATTCTATGCACAAGAGGCGTGCCACTGGTGGCAAGAAGAAGGCATGGAGGAAGAAGAGAAAGTATGAGCTTGGTCGCCAGCCTGCTAACACTAAGCTGTCAAGCAACAAGACAGTCAGGAGGATCCGGGTTAGAGGTGGAAATGTGAAGTGGAGGGCACTGAGATTGGATACTGGAAATTACTCCTGGGGAAGTGAAGCTGTAACTCGCAAGACTCGTATACTAGATGTGGTTTACAATGCCTCAAACAACGAGCTTG…
pAbAi-W82-111	KRH02669	gene:GLYMA_17G052500	CGCAATGCAGTACCATACGACGTACCAGATTACGCTCATATGACAAGTTTGTACAAAAAAGTTGGGTGTGACTTGCCTCAGATCTAGGAAACCTCTTTTATTTTCTTTGCTATTTTTTTCATTTTCAATGACCCCATTTTTTCCTTATCTCCGTTTTCTAGAGAGAGACAAGGCATTTACCTTGTCAATTATTTGGTGCTGGTTAGTTTCTTGAATAATTTTTTGTCTGTTTTTCCAGGGATCGATCATAAGGAGGAAGAAATACAAGGTTTTGGGACCTCTTCTCTTGGCTTATAAAAAGTCCAAAACAGGAGCCTTCTTGGTGTTTTAGAAAGGAGGAGGCTTGGGGGAAAAGGGTGGAGAAAAAAGTGGTTAAAGGGACAGCAACTTATTGGATAC…
pAbAi-W82-69	KRG95917	gene:GLYMA_19G178200	ACTATGAAAGTACCATACGACGTACCAGATTACGCTCATATGACAAGTTTGTACAAAAAAGTTGGCTCTTCTCGCTGCATGAAATTCCCTCCTATATTGTTAGGGGTTTCGTTCATTCACTCGCTCACTCACACACACACGCGCGCATTGAACAAATGATGTGAATTCGTTGTTGTTGCCGTTGCAAATTGGATCCCACTCTCTCGCAGACTCACTTCCGTTGTAACTAACGTTACTTTTCCCTCCAAACGGTCCCTAACAGCTTCTACCAAACAAACTCACGCCGCGATGTTGGATCTCAACCTCAACGCCGATTCCGCCTCCGACTTGCAAATGGAGAGCTCCGGCAGCTTCAATTCCTCCGTCGTCAATGCCGCCGACACCGACGACTCCTGCTCC…
pAbAi-W82-109	KRG94965	gene:GLYMA_19G121300	GCCAATGCAGTACCATACGACGTACCAGATTACGCTCATATGACAAGTTTGTACAAAAAAGTTGGGTTGCTTTCACTTCGGACAGTCAACATGAAATTGATGTGAAGTCTCCCTCTAACTTGGAGAATAATCTGTCAAGCTCTGATAAATCAGTTGTTGCACAATCTTCTAGTGATCATGATGAAATTCAGAGTTCTAATGCTATCCAGGTTGAATCTGCACATGGTTTTGGCACTTCCAATGATGAAGTTGGAGAATTGCATGATGCAGCTGACAAATTTCCTCCAAGCATTTATTCTGTGACCTCTGAAAAATTTGAGACTCCTGAATTTGTGTCACCCACTGGTGAAGCAGATTTGGAAGTTGATAGGCACAGGGAAGTTGAAAATGAAGACCAAA…
pAbAi-W82-36	KRG93871	gene:GLYMA_19G046800	ACAATGGAGTACCATACGACGTACCAGATTACGCTCATATGACAAGTTTGTACAAAAAAGTTGGAGAACAAGTAGTTGAGAACTAAGAAGGAGAAGCAAATGGCTTCCTCAATGATCTCTTCCCCAGCTGTTACCACTGTCAACCGTGCCGGTGCCGGCATGGTTGCTCCATTCACTGGCCTCAAGTCCATGGCTGGCTTCCCCACCAGGAAGACCAACAATGACATTACCTCCATTGCTAGCAACGGTGGAAGAGTGCAATGCATGCAGGTGTGGCCACCAGTTGGCAAGAAGAAGTTTGAGACTCTTTCCTACCTTCCAGACCTTGATGATGCACAATTGGCAAAGGAAGTAGAATACCTTCTTAGGAAGGGATGGATTCCTTGCTTGGAATTCGAG…
pAbAi-W82-112	KRG93604	gene:GLYMA_19G027400	CGCGTCTGTAGTAACCATACGACGTACCAGATTACGCTCATATGACAAGTTTGTACAAAAAAGTTGGGGGGACAACTTTGTACAAAAAAGTTGGGTAAGGTTTGTTTCATCAAAAAGATGGTGGCACCCATTGCTGTTTCTTCTCCAAAGTCCACACTTTTGCAGAACCCCATCTGTTTTGGTGACTCAAGTTCAAGTTTTGTTGGGGGGTCTTTGAAGGGTCTTTGCTTCAATCTGAAACGAAGGCAACAAAGAAGAGAATTGACCAATTTGGTTGTTGCTTCATCCACCTCAAGTGTTACAAATAGCAATGCTAGTGGCAGGTTTTACTTCAACATCACTGGTTTTCCTTTCCCACTTGGTCCTTTTCTCAATAGGCGCACTATTAGGACTGAGGCT…
pAbAi-W82-137	KRG93158	gene:GLYMA_19G000200	CTACTGAAAGTACCATACGACGTACCAGATTACGCTCATATGACAAGTTTGTACAAAAAAGTTGGAGAAAAGAAAGGGAATAAGGAAACCCTTCTTCACTTCTACCTCTAATCTAGGAATAGGAAAAAGATGGGCAGCACTAGTGCGAGTGCCCTCAGGCTATCGTCGATGGTCAGCGTGTCCCCGAATTGCAATTGCTCATCGATGACGCTTATGAAGAAGACGGCGATGGCGATGGCGATGGCTCCTTTTTCACTTGCAATGAAAATCAAAAGCAAAAGGGGTGGTATTAGGTGCGAGGTGGCTATTAATGCGGTGGATGAGGAGTCGAGGACGTCACCGGAGGAGACGAAGATCGGAGCGCGTGTGAAGGTGAAGGAGGCGGGTTTGAAGGTGTAC…
pAbAi-W82-97	KRG90080	gene:GLYMA_20G066100	CGGAATGCAGTACCATACGACGTACCAGATTACGCTCATATGACAAGTTTGTACAAAAAAGTTGGATCCTAATAACCTTAACAACAACGCTTTTGGAGGCTTCAACAAGGGAATCTATTCCAACACCACATCCTCACCCTATCTTAACAACAACCACCACCACCTCGACGACAACAACAACCTCAACAGAAATAATCTCAAGGGCTACAAGACATATTTTAAGGGTGAAGATCAGTTTCACACACCCAAAAGTGCCAAGAAGAAGAACACCACCAACAACACCAACAACAAGAAGCATGGGGACAACACTAATAATAATGATGGCACAAAGACTGGTGCTGAGAAGAAATTCAAAACACTTCCACCATCAGAGTCTCTGCCTAAGAATGAAACCATTGG…
pAbAi-W82-120	KRG88789	gene:GLYMA_U027900	GCGTAATGAAGTACCATACGACGTACCAGATTACGCTCATATGACAAGTTTGTACAAAAAAGTTGGCGACAACATCAAGGACAATAGCATGTCGTTTTACATTGGTCGTGAGGCTTCAAAGCTATGGAAGAGAATTTGTGCAGAGACGACTACAGAGGTCAACCTCCTTGCTGAGAATTGGAAGTACCTTCTGGCTGGTCTTGTTTGTCAGTATATACATGGTTTGGCTGCCCGAGGAGTTCATTATTTACATAGGCCTGGCCCTACTCTACAAGATGTTGGATTCTTCCTTCTTCCGGAGCTTGGGCAAGACAAAGCTTACATAAGTGAAACACTGTTTGCCATGATTTTTATATCGTTTGTCTTGTGGACATTTCATCCATTCATATTGAAGAACAG…
pAbAi-W82-38			CCGCATGCAGTACCATACGACGTACCAGATTACGCTCATATGACAAGTTTGTACAAAAAAGTTGGCAACGACAACATCAAGGACAATAGCATGTCGTTTTACATTGGTCGTGAGGCTTCAAAGCTATGGAAGAGAATTTGTGCAGAGACGACTACAGAGGTCAACCTCCTTGCTGAGAATTGGAAGTACCTTCTGGCTGGTCTTGTTTGTCAGTATATACATGGTTTGGCTGCCCGAGGAGTTCATTATTTACATAGGCCTGGCCCTACTCTACAAGATGTTGGATTCTTCCTTCTTCCGGAGCTTGGGCAAGACAAAGCTTACATAAGTGAAACACTGTTTGCCATGATTTTTATATCGTTTGTCTTGTGGACATTTCATCCATTCATATTGAAGAAC…
pAbAi-W82-45			ACGAATGTAGTACCATACGACGTACCAGATTACGCTCATATGACAAGTTTGTACAAAAAAGTTGGCGACAACATCAAGGACAATAGCATGTCGTTTTACATTGGTCGTGAGGCTTCAAAGCTATGGAAGAGAATTTGTGCAGAGACGACTACAGAGGTCAACCTCCTTGCTGAGAATTGGAAGTACCTTCTGGCTGGTCTTGTTTGTCAGTATATACATGGTTTGGCTGCCCGAGGAGTTCATTATTTACATAGGCCTGGCCCTACTCTACAAGATGTTGGATTCTTCCTTCTTCCGGAGCTTGGGCAAGACAAAGCTTACATAAGTGAAACACTGTTTGCCATGATTTTTATATCGTTTGTCTTGTGGACATTTCATCCATTCATATTGAAGAACAGA…
pAbAi-W82-75			CCGTCAGCAGTACCATACGACGTACCAGATTACGCTCATATGACAAGTTTGTACAAAAAAGTTGGCGACAACATCAAGGACAATAGCATGTCGTTTTACATTGGTCGTGAGGCTTCAAAGCTATGGAAGAGAATTTGTGCAGAGACGACTACAGAGGTCAACCTCCTTGCTGAGAATTGGAAGTACCTTCTGGCTGGTCTTGTTTGTCAGTATATACATGGTTTGGCTGCCCGAGGAGTTCATTATTTACATAGGCCTGGCCCTACTCTACAAGATGTTGGATTCTTCCTTCTTCCGGAGCTTGGGCAAGACAAAGCTTACATAAGTGAAACACTGTTTGCCATGATTTTTATATCGTTTGTCTTGTGGACATTTCATCCATTCATATTGAAGAACAGA…
pAbAi-W82-103	KRG88430	gene:GLYMA_U043500	GAAAACCATACGACGTACCAGATTACGCTCATATGACAAGTTTGTACAAAAAAGTTGGCCAACTTTTTTGTACAAAGTTGTCCCCTATTAAGACACTTTTTCCCTTCTTTCTCTCTCTATCTCTATATCCATCTCTTTCTCGATATACCGTAAATCCAATCCAATTCCCAATTTTCGAATCTACCCTTTATCTCTCTACGATGGAGCCTTCCTCGATCTCTCCACCGCCAGCTCCGCCTGCCACCGCCGTCCCCTTCCCGGCCGAACCCAACGACCACCTTCCACCACCCATTTCCGAACCACCTTCCAACCATCCACCCTACGCCGAGGTTCAGCAGAATGCCGAGCCCGTCTGGGCCGCGCTCGGACTTGCAGATGAGCCCGTGCAGACAGAAGGCA…
pAbAi-W82-105			ACCGAATGTAGTCCCATACGACGTACCAGATTACGCTCATATGACAAGTTTGTACAAAAAAGTTGGCTCGATATACCGTAAATCCAATCCAATTCCCAATTTTCGAATCTACCCTTTATCTCTCTACGATGGAGCCTTCCTCGATCTCTCCACCGCCAGCTCCGCCTGCCACCGCCGTCCCCTTCCCGGCCGAACCCAACGACCACCTTCCACCACCCATTTCCGAACCACCTTCCAACCATCCACCCTACGCCGAGATGATATACACGGCAATCGAGGCGCTGAAGGAGAAAGAGGGTTCAAGCAAGAGGGCCATAGCGAAGTATATTGAGCAAGTGTACAAGGAACACCTCCCACCGAATCACTCCATCTTGTTGACTCAGCACTTAACTCTCTTGA…
pAbAi-W82-130			CCTTTAAAGTACCATACGACGTACCAGATTACGCTCATATGACAAGTTTGTACAAAAAAGTTGGAATTCCCAATTTTCGAATCTACCCTTTATCTCTCTACGATGGAGCCTTCCTCGATCTCTCCACCGCCAGCTCCGCCTGCCACCGCCGTCCCCTTCCCGGCCGAACCCAACGACCACCTTCCACCACCCATTTCCGAACCACCTTCCAACCATCCACCCTACGCCGAGATGATATACACGGCAATCGAGGCGCTGAAGGAGAAAGAGGGTTCAAGCAAGAGGGCCATAGCGAAGTATATTGAGCAAGTGTACAAGGAACACCTCCCACCGAATCACTCCATCTTGTTGACTCAGCACTTAACTCTCTTGAAGAGCAGCGGAATGCTCCAAATGGTC…
pAbAi-W82-131			CCCCTTGAAGTACCATACGACGTACCAGATTACGCTCATATGACAAGTTTGTACAAAAAAGTTGGGACACTTTTTCCCTTCTTTCTCTCTCTATCTCTATATCCATCTCTTTCTCGATATACCGTAAATCCAATCCAATTCCCAATTTTCGAATCTACCCTTTATCTCTCTACGATGGAGCCTTCCTCGATCTCTCCACCGCCAGCTCCGCCTGCCACCGCCGTCCCCTTCCCGGCCGAACCCAACGACCACCTTCCACCACCCATTTCCGAACCACCTTCCAACCATCCACCCTACGCCGAGATGATATACACGGCAATCGAGGCGCTGAAGGAGAAAGAGGGTTCAAGCAAGAGGGCCATAGCGAAGTATATTGAGCAAGTGTACAAGGAACACCTC…
pAbAi-W82-132			TTTTTGTTATACCAATACGACGTACCAGATTACGCTCATATGACAAGTTTGTACAAAAAAGTTGGGACACTTTTTCCCTTCTTTCTCTCTCTATCTCTATATCCATCTCTTTCTCGATATACCGTAAATCCAATCCAATTCCCAATTTTCGAATCTACCCTTTATCTCTCTACGATGGAGCCTTCCTCGATCTCTCCACCGCCAGCTCCGCCTGCCACCGCCGTCCCCTTCCCGGCCGAACCCAACGACCACCTTCCACCACCCATTTCCGAACCACCTTCCAACCATCCACCCTACGCCGAGATGATATACACGGCAATCGAGGCGCTGAAGGAGAAAGAGGGTTCAAGCAAGAGGGCCATAGCGAAGTATATTGAGCAAGTGTACAAGGAACACCTC…
pAbAi-W82-136			GTCTCTGATAGTACCATACGACGTACCAGATTACGCTCATATGACAAGTTTGTACAAAAAAGTTGGACTTTTTCCCTTCTTTCTCTCTCTATCTCTATATCCATCTCTTTCTCGATATACCGTAAATCCAATCCAATTCCCAATTTTCGAATCTACCCTTTATCTCTCTACGATGGAGCCTTCCTCGATCTCTCCACCGCCAGCTCCGCCTGCCACCGCCGTCCCCTTCCCGGCCGAACCCAACGACCACCTTCCACCACCCATTTCCGAACCACCTTCCAACCATCCACCCTACGCCGAGATGATATACACGGCAATCGAGGCGCTGAAGGAGAAAGAGGGTTCAAGCAAGAGGGCCATAGCGAAGTATATTGAGCAAGTGTACAAGGAACACCTCCC…
pAbAi-W82-138			CTAATAAAAATACAATACGACGTACCAGATTACGCTCATATGACAAGTTTGTACAAAAAAGTTGGACTTTTTCCCTTCTTTCTCTCTCTATCTCTATATCCATCTCTTTCTCGATATACCGTAAATCCAATCCAATTCCCAATTTTCGAATCTACCCTTTATCTCTCTACGATGGAGCCTTCCTCGATCTCTCCACCGCCAGCTCCGCCTGCCACCGCCGTCCCCTTCCCGGCCGAACCCAACGACCACCTTCCACCACCCATTTCCGAACCACCTTCCAACCATCCACCCTACGCCGAGATGATATACACGGCAATCGAGGCGCTGAAGGAGAAAGAGGGTTCAAGCAAGAGGGCCATAGCGAAGTATATTGAGCAAGTGTACAAGGAACACCTCCCA…
pAbAi-W82-30			CCGGCAGGAGTACCATACGACGTACCAGATTACGCTCATATGACAAGTTTGTACAAAAAAGTTGGATCTCTTTCTCGATATACCGTAAATCCAATCCAATTCCCAATTTTCGAATCTACCCTTTATCTCTCTACGATGGAGCCTTCCTCGATCTCTCCACCGCCAGCTCCGCCTGCCACCGCCGTCCCCTTCCCGGCCGAACCCAACGACCACCTTCCACCACCCATTTCCGAACCACCTTCCAACCATCCACCCTACGCCGAGATGATATACACGGCAATCGAGGCGCTGAAGGAGAAAGAGGGTTCAAGCAAGAGGGCCATAGCGAAGTATATTGAGCAAGTGTACAAGGAACACCTCCCACCGAATCACTCCATCTTGTTGACTCAGCACTTAACT…
pAbAi-W82-66			GATGCAGAACAATACGACGTACCAGATTACGCTCATATGACAAGTTTGTACAAAAAAGTTGGACTTTTTCCCTTCTTTCTCTCTCTATCTCTATATCCATCTCTTTCTCGATATACCGTAAATCCAATCCAATTCCCAATTTTCGAATCTACCCTTTATCTCTCTACGATGGAGCCTTCCTCGATCTCTCCACCGCCAGCTCCGCCTGCCACCGCCGTCCCCTTCCCGGCCGAACCCAACGACCACCTTCCACCACCCATTTCCGAACCACCTTCCAACCATCCACCCTACGCCGAGATGATATACACGGCAATCGAGGCGCTGAAGGAGAAAGAGGGTTCAAGCAAGAGGGCCATAGCGAAGTATATTGAGCAAGTGTACAAGGAACACCTCCCACCG…
pAbAi-W82-70			CGCCACTGTAGTACCATACGACGTACCAGATTACGCTCATATGACAAGTTTGTACAAAAAAGTTGGCAATTTTCGAATCTACCCTTTATCTCTCTACGATGGAGCCTTCCTCGATCTCTCCACCGCCAGCTCCGCCTGCCACCGCCGTCCCCTTCCCGGCCGAACCCAACGACCACCTTCCACCACCCATTTCCGAACCACCTTCCAACCATCCACCCTACGCCGAGATGATATACACGGCAATCGAGGCGCTGAAGGAGAAAGAGGGTTCAAGCAAGAGGGCCATAGCGAAGTATATTGAGCAAGTGTACAAGGAACACCTCCCACCGAATCACTCCATCTTGTTGACTCAGCACTTAACTCTCTTGAAGAGCAGCGGAATGCTCCAAATGGTCAAAA…
pAbAi-W82-79			AGCGAATGCAGTACCATACGACGTACCAGATTACGCTCATATGACAAGTTTGTACAAAAAAGTTGGCAATTTTCGAATCTACCCTTTATCTCTCTACGATGGAGCCTTCCTCGATCTCTCCACCGCCAGCTCCGCCTGCCACCGCCGTCCCCTTCCCGGCCGAACCCAACGACCACCTTCCACCACCCATTTCCGAACCACCTTCCAACCATCCACCCTACGCCGAGGTTCAGCAGAATGCCGAGCCCGTCTGGGCCGCGCTCGGACTTGCAGATGAGCCCGTGCAGACAGAAGGCAGCAGCAAGAAGCGGGGCCGTCCGAAGAAGAGTGTCACTCCCGGAGCAGGTCCGGCAAAGAGAGGACGTCCTCCCGGTTCTGGGAAAAGGTTGGGCCGTCCTC…
pAbAi-W82-93			CGGAATGCAGTACCATACGACGTACCAGATTACGCTCATATGACAAGTTTGTACAAAAAAGTTGGCAATTTTCGAATCTACCCTTTATCTCTCTACGATGGAGCCTTCCTCGATCTCTCCACCGCCAGCTCCGCCTGCCACCGCCGTCCCCTTCCCGGCCGAACCCAACGACCACCTTCCACCACCCATTTCCGAACCACCTTCCAACCATCCACCCTACGCCGAGGTTCAGCAGAATGCCGAGCCCGTCTGGGCCGCGCTCGGACTTGCAGATGAGCCCGTGCAGACAGAAGGCAGCAGCAAGAAGCGGGGCCGTCCGAAGAAGAGTGTCACTCCCGGAGCAGGTCCGGCAAAGAGAGGACGTCCTCCCGGTTCTGGGAAAAGGTTGGGCCGTCCTCC…
pAbAi-W82-104	/	/	/
pAbAi-W82-139	/	/	/
pAbAi-W82-142	/	/	/
pAbAi-W82-29	/	/	/
pAbAi-W82-32	/	/	/
