# Supplementary material for: Sucrose as a key nutritional marker distinguishing vegetable and grain soybeans, regulated by GmZF-HD1 via GmSPS17 in seeds
Source: Hortic Res. 2025 Sep 15;12(12):uhaf242. doi: 10.1093/hr/uhaf242 (PMC12701574; doi:10.1093/hr/uhaf242)
Supplement: Web_Material_uhaf242 [file web_material_uhaf242.zip › Supporting Information Dataset S9.xlsx]

## Sheet: Table S1
Table S9 Characteristics of selected twenty soybean varieties
Number	Type	Name	Seed coat color	Fresh edible stage (R6) harvest time(days after flowering)	Full maturity stage (R8) harvest time(days after flowering)
1	Vegetable soybean	Zhongkemaodou 1	Yellow	46	74
2	Vegetable soybean	Zhongkemaodou 2	Brown	45	72
3	Vegetable soybean	Zhongkemaodou 3	Green	46	74
4	Vegetable soybean	Zhongkemaodou 5	Green	47	75
5	Vegetable soybean	Zhongkemaodou 7	Yellow	46	74
6	Vegetable soybean	Zhongkemaodou 8	Green	46	74
7	Vegetable soybean	Zhongkemaodou 9	Yellow	46	74
8	Vegetable soybean	Ribenqing	Green	46	75
9	Vegetable soybean	T292	Yellow	45	72
10	Vegetable soybean	A12	Light green	46	74
11	Traditional soybean	DD1	Yellow	46	74
12	Traditional soybean	BF6	Yellow	47	76
13	Traditional soybean	Dongsheng 9	Yellow	46	74
14	Traditional soybean	Dongsheng 79	Yellow	46	75
15	Traditional soybean	Dongsheng 707	Yellow	45	73
16	Traditional soybean	Dongsheng 708	Yellow	46	74
17	Traditional soybean	Dongsheng 709	Yellow	46	74
18	Traditional soybean	Dongsheng 711	Yellow	46	74
19	Traditional soybean	Dongsheng 713	Yellow	46	74
20	Traditional soybean	Dongsheng 716	Yellow	45	72
