# Supplementary material for: Sucrose as a key nutritional marker distinguishing vegetable and grain soybeans, regulated by GmZF-HD1 via GmSPS17 in seeds
Source: Hortic Res. 2025 Sep 15;12(12):uhaf242. doi: 10.1093/hr/uhaf242 (PMC12701574; doi:10.1093/hr/uhaf242)
Supplement: Web_Material_uhaf242 [file web_material_uhaf242.zip › Supporting Information Dataset S10.xlsx]

## Sheet: Sheet1
	Supporting Information Dataset S10. Primers used in this study
	Names of primers	Sequences (5'-3')	Used for
	GmSPS17_F	GAGGCATGTAATCATTTGCG	Y1H
	YSH_F	CGGCTACATGGCAGTTTGGA	Y1H
	YSH_R	TGCCCTACACGTTCGCTATG	Y1H
	GmZF-HD1_F	ATATGGCCATGGAGGCCAGTGAATTCATGGAATTCGAGGATCAAGAG	Y1H
	GmZF-HD1_R	ATCTGCAGCTCGAGCTCGATGGATCCTCATGCACCACCGTTGTAAC	Y1H
	MBP-GmZF-HD1	TTAAACTTGTAATTCCCGTAT	EMSA
	LUC_GmSPS17_F	CGAGGTCGACGGTATCGATAAATTTAATAAGTGACTTTAAATATTTGTCGTTATTTTAACA	LUC
	LUC_GmSPS17_R	GCGTCTTCCATGGTCCCCCGAAAAAATGTGTGCATATAAGGAGAATATTGTTAAAATTCAA	LUC
	LUC_GmZF-HD1_F	GGAGAGGACAGCCCACCACCATGGAATTCGAGGATCAAGAGGAGCAG	LUC
	LUC_GmZF-HD1_R	AGAGACTGGTGATTTCAGCGTCATGCACCACCGTTGTAACAAACGAG	LUC
	GmActin11_F	CAGAAAGGATCTATATGGCAAC	RT-qPCR
	GmActin11_R	ATTTTCTTTCTGGTGGAGCTAC	RT-qPCR
	qPCR_GmSPS17_F	ATGGGCTGATTCAACCACTGAT	RT-qPCR/sequencing
	qPCR_GmSPS17_R	AGATGCCAGCACAGGAATTACA	RT-qPCR/sequencing
	GmSUS15G_F	AGGCGCATTCATGAGAGGTAT	RT-qPCR
	GmSUS15G_R	CAGAAGCCATACACACCAGC	RT-qPCR
	GmZF-HD1F	AGGAGGAACAGGGTCCAAGA	RT-qPCR
	GmZF-HD1R	ACCGTTGTAACAAACGAGGGT	RT-qPCR
